# Supplementary material for: Self‐Assembled Dictamni Cortex Nanoparticles Ameliorate Psoriasis by Epigenetic Modulation of HSP90AB1 and Suppression of the Inflammatory Response
Source: Adv Sci (Weinh). 2025 Oct 20;13(1):e12422. doi: 10.1002/advs.202512422 (PMC12767101; doi:10.1002/advs.202512422)
Supplement: Supplementary file 2 — Supporting Information [file ADVS-13-e12422-s002.xlsx]

## Sheet: Supplementary table S1-Compound
Supplementary table S1-Compounds of BXP
Checked	Tags	Comments	Name	Formula	Annot. Source: Predicted Compositions	Annot. Source: mzCloud Search	Annot. Source: mzVault Search	Annot. Source: LipidSearch [MKI]	Annot. Source: ChemSpider Search	Annot. Source: MassList Search	Annot. DeltaMass [ppm]	Calc. MW	m/z	Reference Ion	RT [min]	Area (Max.)	# ChemSpider Results	# mzCloud Results	# LipidSearch Results	# mzVault Results	mzCloud Best Match	mzCloud Best Match Confidence	mzVault Best Match	mzVault Library Match: Bamba lab 34 lipid mediators library stepped NCE 10 30 45	mzVault Library Match: Bamba lab 598 polar metabolites stepped NCE 10 30 45	mzVault Library Match: LipidBlast-VS68-Neg	mzVault Library Match: LipidBlast-VS68-Pos	mzVault Library Match: TCM_mzVault2.2(cf6b3f93-e313-4f30-9425-e3038b326002)	Mass List Match: Arita Lab 6549 Flavonoid Structure Database	Mass List Match: HMDB All metabolites (v5. 217719 cpds)	Mass List Match: Natural Products Atlas 2023_06	Polarity	MS2	MS2 Purity [%]	Group Area: BXP1	Group Area: BXP2	Group Area: std200ppb	Peak Rating (Max.)	Peak Rating: BXP1.raw (F1)	Peak Rating: BXP2.raw (F2)	Peak Rating: std200ppb.raw (F3)
FALSE			Zankiren	C35 H55 N5 O6 S2	No results	No results	No results	No results	Partial match	Full match	2.36	705.361	236.128	[M+3H]+3	2.31	102104	8	0	0	0				No matches found	No matches found	No matches found	No matches found	No matches found	No matches found	Single match found	No matches found	+	No MS2				102104	0.5			0.5
FALSE			Xylariamide	C10 H21 N O2	Full match	No results	No results	No results	Partial match	Full match	0.54	187.157	188.165	[M+H]+1	7.919	240023	25	0	0	0				No matches found	No matches found	No matches found	No matches found	No matches found	No matches found	No matches found	Single match found	+	No MS2			240023	182292	5.8		4.1	5.8
FALSE			xi-Dihydro-5-octyl-2(3H)-furanone	C12 H22 O2	Full match	No results	No results	No results	Full match	Full match	1.46	198.162	199.17	[M+H]+1	11.892	1.18258e+06	55	0	0	0				No matches found	No matches found	No matches found	No matches found	No matches found	No matches found	Multiple matches found	Multiple matches found	+	DDA for preferred ion	17.2965	1.04411e+06	1.18258e+06		2.8	2.8	2.1
FALSE			xi-Dihydro-5-octyl-2(3H)-furanone	C12 H22 O2	Full match	No results	No results	No results	Full match	Full match	0.76	198.162	199.169	[M+H]+1	12.076	4.20744e+06	55	0	0	0				No matches found	No matches found	No matches found	No matches found	No matches found	No matches found	Multiple matches found	Multiple matches found	+	DDA for preferred ion	56.8791	4.10692e+06	4.20744e+06	4.19184e+06	7.8	7.3	7.8	7.8
FALSE			Xestoaminol C	C14 H31 N O	Full match	No results	No results	No results	Not the top hit	Full match	-0.18	229.241	230.248	[M+H]+1	12.364	3.51218e+07	7	0	0	0				No matches found	No matches found	No matches found	No matches found	No matches found	No matches found	Single match found	No matches found	+	DDA for preferred ion	96.6771	7.77957e+06	1.48825e+07	3.51218e+07	8.4	8.4	8.4	8.4
FALSE			Wogonin	C16 H12 O5	Full match	Full match	No results	No results	Not the top hit	Partial match	-0.02	284.068	285.076	[M+H]+1	11.187	1.37499e+07	189	13	0	0	97.5	9.9		No matches found	No matches found	No matches found	No matches found	No matches found	Multiple matches found	Multiple matches found	Multiple matches found	+	DDA for preferred ion	77.4613		633724	1.37499e+07	8.4		4.5	8.4
FALSE			Wogonin	C16 H12 O5	Full match	Full match	No results	No results	Not the top hit	Partial match	-1.32	284.068	285.075	[M+H]+1	10.97	6.66847e+08	191	13	0	0	99.8	10		No matches found	No matches found	No matches found	No matches found	No matches found	Multiple matches found	Multiple matches found	Multiple matches found	+	DDA for preferred ion	90.3543	2.23377e+07	6.83832e+07	6.66847e+08	9.5	9.5	9.5	9.5
FALSE			Voriconazole Related Compound C	C10 H7 F2 N3 O	Full match	No results	No results	No results	Full match	No results	-1.19	223.055	224.063	[M+H]+1	1.665	2.84657e+06	6	0	0	0				No matches found	No matches found	No matches found	No matches found	No matches found	No matches found	No matches found	No matches found	+	No MS2				2.84657e+06	1			1
FALSE			Vitamin D3	C27 H44 O	Full match	Full match	No results	No results	Not the top hit	Not the top hit	0.27	384.339	367.336	[M+H-H2O]+1	15.969	4.29506e+06	33	1	0	0	82.1	76.1		No matches found	No matches found	No matches found	No matches found	No matches found	No matches found	Multiple matches found	No matches found	+	DDA for other ion	96.5386	4.01151e+06	3.95865e+06	4.29506e+06	2.4	1.3	2.4	1.8
FALSE			Vitamin D3	C27 H44 O	Full match	Full match	No results	No results	Not the top hit	Not the top hit	0.15	384.339	367.336	[M+H-H2O]+1	15.326	1.38775e+06	33	1	0	0	75.3	66.1		No matches found	No matches found	No matches found	No matches found	No matches found	No matches found	Multiple matches found	No matches found	+	DDA for other ion	73.5049	1.38775e+06		1.35943e+06	3.2	3.2		2.6
FALSE			Vitamin D3	C27 H44 O	Full match	Full match	No results	No results	Not the top hit	Not the top hit	0.11	384.339	367.336	[M+H-H2O]+1	15.712	1.79069e+06	33	1	0	0	81.1	74.6		No matches found	No matches found	No matches found	No matches found	No matches found	No matches found	Multiple matches found	No matches found	+	DDA for other ion	100	1.79069e+06		1.69775e+06	2.6	2.6		2.1
FALSE			Vitamin D3	C27 H44 O	Full match	Full match	No results	No results	Not the top hit	Not the top hit	0.03	384.339	367.336	[M+H-H2O]+1	15.48	1.43357e+06	33	1	0	0	82.3	76.3		No matches found	No matches found	No matches found	No matches found	No matches found	No matches found	Multiple matches found	No matches found	+	DDA for other ion	96.2407			1.43357e+06	1.5			1.5
FALSE			Vitamin D3	C27 H44 O	Full match	Full match	No results	No results	Not the top hit	Partial match	-0.06	384.339	367.336	[M+H-H2O]+1	15.119	1.48746e+06	33	1	0	0	81.5	75.1		No matches found	No matches found	No matches found	No matches found	No matches found	No matches found	Multiple matches found	No matches found	+	DDA for other ion	89.6334	1.3181e+06		1.48746e+06	2.1	2.1		2.1
FALSE			Vitamin D3	C27 H44 O	Not the top hit	Full match	No results	No results	Not the top hit	Not the top hit	-0.56	384.339	367.336	[M+H-H2O]+1	14.898	2.31691e+06	33	1	0	0	82.8	77		No matches found	No matches found	No matches found	No matches found	No matches found	No matches found	Multiple matches found	No matches found	+	DDA for other ion	100		910093	2.31691e+06	3.4		3.4	1
FALSE			viloxazine	C13 H19 N O3	Full match	No results	No results	No results	Full match	Full match	-0.2	237.136	238.144	[M+H]+1	1.343	387254	187	0	0	0				No matches found	No matches found	No matches found	No matches found	No matches found	No matches found	Single match found	Single match found	+	No MS2		387254			4.7	4.7
FALSE			Venoterpine	C9 H11 N O	Full match	No results	No results	No results	Partial match	Full match	2.45	149.084	150.092	[M+H]+1	15.932	146304	49	0	0	0				No matches found	No matches found	No matches found	No matches found	No matches found	No matches found	Multiple matches found	No matches found	+	No MS2				146304	3			3
FALSE			Venoterpine	C9 H11 N O	Full match	No results	No results	No results	Partial match	Full match	1.07	149.084	150.091	[M+H]+1	11.881	2.88775e+06	49	0	0	0				No matches found	No matches found	No matches found	No matches found	No matches found	No matches found	Multiple matches found	No matches found	+	No MS2				2.88775e+06	3.2			3.2
FALSE			VASICINONE	C11 H10 N2 O2	No results	No results	No results	No results	Partial match	Full match	0.95	202.074	203.082	[M+H]+1	2.185	68252.4	168	0	0	0				No matches found	No matches found	No matches found	No matches found	No matches found	No matches found	Single match found	Multiple matches found	+	No MS2			68252.4		0.5		0.5
FALSE			Varenicline	C13 H13 N3	Full match	No results	No results	No results	Not the top hit	Full match	0.69	211.111	212.118	[M+H]+1	7.488	792600	67	0	0	0				No matches found	No matches found	No matches found	No matches found	No matches found	No matches found	Multiple matches found	No matches found	+	No MS2			792600	330000	3.9		3.9	0.9
FALSE			Valylvaline	C10 H20 N2 O3	Full match	No results	No results	No results	Partial match	Full match	0.33	216.147	217.155	[M+H]+1	8.095	950565	35	0	0	0				No matches found	No matches found	No matches found	No matches found	No matches found	No matches found	Single match found	Single match found	+	No MS2		934569	950565		2.3	1.7	2.3
FALSE			Valpromide	C8 H17 N O	Full match	Full match	No results	No results	Full match	Partial match	0.74	143.131	144.138	[M+H]+1	9.806	2.40024e+06	53	2	0	0	77.7	29.1		No matches found	No matches found	No matches found	No matches found	No matches found	No matches found	Multiple matches found	No matches found	+	DDA for preferred ion	56.023		2.40024e+06	2.38567e+06	4.8		4.2	4.8
FALSE			Valinoctin B	C14 H28 N2 O4	Full match	No results	No results	No results	Partial match	Full match	-0.05	288.205	289.212	[M+H]+1	7.778	709085	53	0	0	0				No matches found	No matches found	No matches found	No matches found	No matches found	No matches found	No matches found	Single match found	+	No MS2		680852	709085	703501	8.3	8.3	7.7	6.6
FALSE			Valinoctin B	C14 H28 N2 O4	Full match	No results	No results	No results	Partial match	Full match	-0.41	288.205	289.212	[M+H]+1	7.934	131814	25	0	0	0				No matches found	No matches found	No matches found	No matches found	No matches found	No matches found	No matches found	Single match found	+	No MS2		131814			3.8	3.8
FALSE			Valinoctin B	C14 H28 N2 O4	Full match	No results	No results	No results	Partial match	Full match	-0.54	288.205	289.212	[M+H]+1	7.552	348562	53	0	0	0				No matches found	No matches found	No matches found	No matches found	No matches found	No matches found	No matches found	Single match found	+	No MS2		336066	311747	348562	5.8	5.2	5.8	5.8
FALSE			Valeramide	C5 H11 N O	Full match	Full match	No results	No results	Partial match	Full match	0.51	101.084	102.091	[M+H]+1	15.671	4.72348e+06	29	2	0	0	90.3	9.5		No matches found	No matches found	No matches found	No matches found	No matches found	No matches found	Multiple matches found	Single match found	+	DDA for preferred ion	96.4609	4.72348e+06			4	4
FALSE			Valeramide	C5 H11 N O	Full match	Full match	No results	No results	Partial match	Full match	0.43	101.084	102.091	[M+H]+1	15.976	1.33305e+07	29	2	0	0	90.7	9.5		No matches found	No matches found	No matches found	No matches found	No matches found	No matches found	Multiple matches found	Single match found	+	DDA for preferred ion	97.009	1.1983e+07		1.33305e+07	3.5	2.9		3.5
FALSE			Valeramide	C5 H11 N O	Full match	Full match	No results	No results	Partial match	Full match	0.1	101.084	102.091	[M+H]+1	13.718	3.23952e+06	29	2	0	0	89.8	9.5		No matches found	No matches found	No matches found	No matches found	No matches found	No matches found	Multiple matches found	Single match found	+	DDA for preferred ion	93.963		2.93709e+06	3.23952e+06	7.5		7.5	7
FALSE			Valeramide	C5 H11 N O	Full match	Full match	No results	No results	Partial match	Full match	0.06	101.084	102.091	[M+H]+1	13.39	2.79693e+06	29	2	0	0	89.8	9.5		No matches found	No matches found	No matches found	No matches found	No matches found	No matches found	Multiple matches found	Single match found	+	DDA for preferred ion	89.5507		2.79693e+06		7.5		7.5
FALSE			Valeramide	C5 H11 N O	Full match	Full match	No results	No results	Partial match	Full match	-0.47	101.084	102.091	[M+H]+1	14.03	6.515e+06	29	2	0	0	89.7	9.5		No matches found	No matches found	No matches found	No matches found	No matches found	No matches found	Multiple matches found	Single match found	+	DDA for preferred ion	95.4542		6.515e+06		1.8		1.8
FALSE			Undecanal	C11 H22 O	Full match	No results	No results	No results	Not the top hit	Full match	0.66	170.167	171.174	[M+H]+1	5.966	19166.9	10	0	0	0				No matches found	No matches found	No matches found	No matches found	No matches found	No matches found	Multiple matches found	No matches found	+	No MS2		19166.9			7.1	7.1
FALSE			Undecanal	C11 H22 O	Full match	No results	No results	No results	Not the top hit	Full match	0.39	170.167	171.174	[M+H]+1	8.618	30452.8	10	0	0	0				No matches found	No matches found	No matches found	No matches found	No matches found	No matches found	Multiple matches found	No matches found	+	No MS2				30452.8	1.1			1.1
FALSE			Trometamol	C4 H11 N O3	Full match	Full match	No results	No results	Full match	Full match	0.26	121.074	122.081	[M+H]+1	1.222	5.21252e+06	2	1	0	0	77.4	28.9		No matches found	No matches found	No matches found	No matches found	No matches found	No matches found	Single match found	No matches found	+	DDA for preferred ion	74.3983	4.41411e+06	5.07443e+06	5.21252e+06	8.9	8.4	8.9	8.4
FALSE			Trithiocyanuric acid	C3 H3 N3 S3	Full match	No results	No results	No results	Full match	No results	-1	176.949	177.956	[M+H]+1	1.65	134138	1	0	0	0				No matches found	No matches found	No matches found	No matches found	No matches found	No matches found	No matches found	No matches found	+	No MS2			134138		2.2		2.2
FALSE			Triphenyl phosphate	C18 H15 O4 P	Not the top hit	Full match	No results	No results	Full match	Full match	0.1	326.071	327.078	[M+H]+1	12.602	1.91285e+06	12	2	0	0	94.3	82.7		No matches found	No matches found	No matches found	No matches found	No matches found	No matches found	Single match found	No matches found	+	DDA for preferred ion	64.2272	1.91285e+06	1.71047e+06	1.56347e+06	9.1	8	8.6	9.1
FALSE			trimebutine	C22 H29 N O5	Full match	No results	No results	No results	Partial match	Full match	-0.01	387.205	388.212	[M+H]+1	12.964	4.90416e+06	76	0	0	0				No matches found	No matches found	No matches found	No matches found	No matches found	No matches found	Single match found	Multiple matches found	+	DDA for preferred ion	85.3529	4.90416e+06	4.2736e+06	4.49519e+06	8.9	6.2	8.9	8.9
FALSE			Trigonelline	C7 H7 N O2	Full match	No results	No results	No results	Not the top hit	Full match	0.61	137.048	138.055	[M+H]+1	1.271	2.60382e+06	35	0	0	0				No matches found	No matches found	No matches found	No matches found	No matches found	No matches found	Multiple matches found	Multiple matches found	+	No MS2		2.0518e+06	2.36331e+06	2.60382e+06	6.4	6.4	5.3	5.9
FALSE			Triethylene glycol monobutyl ether	C10 H22 O4	Full match	Full match	No results	No results	Full match	No results	-0.24	206.152	207.159	[M+H]+1	8.463	2.07821e+07	2	1	0	0	80.2	53.3		No matches found	No matches found	No matches found	No matches found	No matches found	No matches found	No matches found	No matches found	+	DDA for preferred ion	68.5925	2.07821e+07	8.91386e+06	1.95483e+07	9.5	9.5	9.5	9.5
FALSE			TRIETHYLENE GLYCOL	C6 H14 O4	Full match	No results	No results	No results	Full match	Full match	0.53	150.089	151.097	[M+H]+1	2.011	2.29978e+06	1	0	0	0				No matches found	No matches found	No matches found	No matches found	No matches found	No matches found	Single match found	No matches found	+	No MS2		2.29439e+06	2.29978e+06		6.4	3.7	6.4
FALSE			Tridemorph	C19 H39 N O	Full match	No results	No results	No results	Full match	Full match	0.25	297.303	298.311	[M+H]+1	15.543	368011	4	0	0	0				No matches found	No matches found	No matches found	No matches found	No matches found	No matches found	Single match found	No matches found	+	No MS2		317107	229367	368011	5.8	4.1	2.5	5.8
FALSE			Tridemorph	C19 H39 N O	Full match	No results	No results	No results	Full match	Full match	0.15	297.303	298.31	[M+H]+1	12.727	293718	4	0	0	0				No matches found	No matches found	No matches found	No matches found	No matches found	No matches found	Single match found	No matches found	+	No MS2			293718		5.2		5.2
FALSE			Tridemorph	C19 H39 N O	Full match	No results	No results	No results	Full match	Full match	-0.1	297.303	298.31	[M+H]+1	14.432	567636	4	0	0	0				No matches found	No matches found	No matches found	No matches found	No matches found	No matches found	Single match found	No matches found	+	No MS2			567636	414632	6.6		6.6	3
FALSE			Tridecylamine	C13 H29 N	Full match	No results	No results	No results	Full match	No results	0.29	199.23	200.237	[M+H]+1	13.374	295785	4	0	0	0				No matches found	No matches found	No matches found	No matches found	No matches found	No matches found	No matches found	No matches found	+	No MS2				295785	0.3			0.3
FALSE			Tridecanoylglycine	C15 H29 N O3	Full match	No results	No results	No results	Partial match	Full match	0.1	271.215	272.222	[M+H]+1	10.923	1.97204e+06	16	0	0	0				No matches found	No matches found	No matches found	No matches found	No matches found	No matches found	Multiple matches found	No matches found	+	DDA for preferred ion	94.1753	1.88015e+06	1.97204e+06	1.91745e+06	8.6	7.5	8.6	7
FALSE			Tridecanoylglycine	C15 H29 N O3	Full match	No results	No results	No results	Partial match	Full match	-0.5	271.215	272.222	[M+H]+1	13.666	33184.8	16	0	0	0				No matches found	No matches found	No matches found	No matches found	No matches found	No matches found	Multiple matches found	No matches found	+	No MS2			33184.8		2.2		2.2
FALSE			Tridecanedioylcarnitine	C20 H37 N O6	Full match	No results	No results	No results	Partial match	Full match	0.03	387.262	388.269	[M+H]+1	12.145	722285	2	0	0	0				No matches found	No matches found	No matches found	No matches found	No matches found	No matches found	Single match found	No matches found	+	DDA for preferred ion	87.0893	722285	574315	547312	7.7	7.7	6.1	6.6
FALSE			Tricosanoylglycine	C25 H49 N O3	Full match	No results	No results	No results	Partial match	Full match	0.29	411.371	412.379	[M+H]+1	13.358	3.54431e+06	2	0	0	0				No matches found	No matches found	No matches found	No matches found	No matches found	No matches found	Multiple matches found	No matches found	+	DDA for preferred ion	100	3.54431e+06	2.51792e+06	1.79374e+06	4.2	4	4.2	2.6
FALSE			Trichodermarin A	C15 H22 O4	Full match	No results	No results	No results	Partial match	Full match	0.08	266.152	267.159	[M+H]+1	12.366	1.03059e+06	283	0	0	0				No matches found	No matches found	No matches found	No matches found	No matches found	No matches found	Multiple matches found	Multiple matches found	+	DDA for preferred ion	71.967	967100	1.03059e+06	932155	6.6	5.5	6.1	6.6
FALSE			Tributylphosphine oxide	C12 H27 O P	Not the top hit	Full match	No results	No results	No results	Full match	0.4	218.18	219.187	[M+H]+1	11.019	2.97587e+06	0	1	0	0	99.6	10		No matches found	No matches found	No matches found	No matches found	No matches found	No matches found	Single match found	No matches found	+	DDA for preferred ion	77.2939	2.97587e+06	1.01193e+06		8.6	8.6	8.3
FALSE			Tributyl phosphate	C12 H27 O4 P	Not the top hit	Full match	No results	No results	Full match	Full match	0.15	266.165	267.172	[M+H]+1	12.75	2.99433e+06	3	2	0	0	96.6	56.7		No matches found	No matches found	No matches found	No matches found	No matches found	No matches found	Multiple matches found	No matches found	+	DDA for preferred ion	58.9907	398700	2.99433e+06	2.41792e+06	9.1	7.9	9.1	8.6
FALSE			Tributyl citrate	C18 H32 O7	Not the top hit	Full match	No results	No results	Full match	Partial match	0.11	360.215	361.222	[M+H]+1	13.192	856063	3	2	0	0	97.6	60.8		No matches found	No matches found	No matches found	No matches found	No matches found	No matches found	No matches found	Single match found	+	DDA for preferred ion	90.5327	547699	856063	827778	7.7	6.1	7.7	6.1
FALSE			Triamterene	C12 H11 N7	Full match	Full match	No results	No results	Partial match	Partial match	-0.11	253.108	276.097	[M+Na]+1	15.969	5.72106e+06	9	1	0	0	92.3	9.6		No matches found	No matches found	No matches found	No matches found	No matches found	No matches found	Single match found	No matches found	+	DDA for other ion	100		5.72106e+06	5.29945e+06	7.3		7.3	7.3
FALSE			Traumatic acid	C12 H20 O4	Full match	No results	No results	No results	Not the top hit	Full match	0.86	228.136	229.144	[M+H]+1	13.383	16678.8	40	0	0	0				No matches found	No matches found	No matches found	No matches found	No matches found	No matches found	Multiple matches found	Multiple matches found	+	No MS2				16678.8	4.3			4.3
FALSE			Traumatic acid	C12 H20 O4	Full match	No results	No results	No results	Not the top hit	Full match	0.79	228.136	229.144	[M+H]+1	12.538	1.19003e+06	40	0	0	0				No matches found	No matches found	No matches found	No matches found	No matches found	No matches found	Multiple matches found	Multiple matches found	+	No MS2		1.19003e+06	1.15144e+06	1.11809e+06	8	8	5.9	8
FALSE			Traumatic acid	C12 H20 O4	Full match	No results	No results	No results	Not the top hit	Full match	0.32	228.136	229.144	[M+H]+1	9.54	615325	40	0	0	0				No matches found	No matches found	No matches found	No matches found	No matches found	No matches found	Multiple matches found	Multiple matches found	+	No MS2			615325		2.8		2.8
FALSE			trans-N-{2-[{[1-(2-Ethoxyethyl)cyclobutyl]carbonyl}(methyl)amino]ethyl}-4-ethyl-N-methylcyclohexanecarboxamide	C22 H40 N2 O3	Full match	No results	No results	No results	Full match	No results	1.17	380.304	381.312	[M+H]+1	10.375	543715	6	0	0	0				No matches found	No matches found	No matches found	No matches found	No matches found	No matches found	No matches found	No matches found	+	No MS2			543715		2.8		2.8
FALSE			trans-N-{2-[{[1-(2-Ethoxyethyl)cyclobutyl]carbonyl}(methyl)amino]ethyl}-4-ethyl-N-methylcyclohexanecarboxamide	C22 H40 N2 O3	Full match	No results	No results	No results	Full match	No results	0.29	380.304	381.311	[M+H]+1	10.703	285570	6	0	0	0				No matches found	No matches found	No matches found	No matches found	No matches found	No matches found	No matches found	No matches found	+	No MS2			285570		3.6		3.6
FALSE			trans-4-[8-Amino-1-(8-fluoro-2-phenyl-7-quinolinyl)imidazo[1,5-a]pyrazin-3-yl]-N-(1,3-thiazol-2-yl)cyclohexanecarboxamide	C31 H26 F N7 O S	Full match	No results	No results	No results	Full match	No results	-1.52	563.189	564.197	[M+H]+1	14.589	497332	1	0	0	0				No matches found	No matches found	No matches found	No matches found	No matches found	No matches found	No matches found	No matches found	+	DDA for preferred ion	100		497332		6.1		6.1
FALSE			trans-4,5-epoxy-2(E)-decenal	C10 H16 O2	Full match	No results	No results	No results	Partial match	Full match	0.96	168.115	169.122	[M+H]+1	13.707	27149.6	131	0	0	0				No matches found	No matches found	No matches found	No matches found	No matches found	No matches found	Multiple matches found	Multiple matches found	+	No MS2				27149.6	0.5			0.5
FALSE			trans-1,2-Dihydrobenzene-1,2-diol	C6 H8 O2	Full match	No results	No results	No results	Partial match	Full match	0.29	112.052	113.06	[M+H]+1	13.171	1.69099e+06	36	0	0	0				No matches found	No matches found	No matches found	No matches found	No matches found	No matches found	Multiple matches found	Multiple matches found	+	No MS2		1.69099e+06			3.7	3.7
FALSE			Tranexamic Acid	C8 H15 N O2	Full match	No results	No results	No results	Full match	Full match	1.45	157.111	158.118	[M+H]+1	1.325	633922	56	0	0	0				No matches found	No matches found	No matches found	No matches found	No matches found	No matches found	Multiple matches found	Single match found	+	No MS2			633922		3.4		3.4
FALSE			Tranexamic Acid	C8 H15 N O2	Full match	No results	No results	No results	Full match	Full match	0.96	157.11	158.118	[M+H]+1	13.597	66839.8	56	0	0	0				No matches found	No matches found	No matches found	No matches found	No matches found	No matches found	Multiple matches found	Single match found	+	No MS2		66839.8			1.6	1.6
FALSE			Tranexamic Acid	C8 H15 N O2	Full match	No results	No results	No results	Full match	Full match	0.81	157.11	158.118	[M+H]+1	6.232	2.02507e+06	56	0	0	0				No matches found	No matches found	No matches found	No matches found	No matches found	No matches found	Multiple matches found	Single match found	+	DDA for preferred ion	12.9718	1.764e+06	2.02507e+06		2.1	1.5	2.1
FALSE			Tranexamic Acid	C8 H15 N O2	Full match	No results	No results	No results	Not the top hit	Full match	0.38	157.11	158.118	[M+H]+1	1.656	8.36245e+06	56	0	0	0				No matches found	No matches found	No matches found	No matches found	No matches found	No matches found	Multiple matches found	Single match found	+	DDA for preferred ion	4.48569	8.36245e+06			3.5	3.5
FALSE			Tomatidine	C27 H45 N O2	Full match	No results	No results	No results	Full match	Full match	0.63	415.345	416.353	[M+H]+1	15.641	45674	38	0	0	0				No matches found	No matches found	No matches found	No matches found	No matches found	No matches found	Multiple matches found	No matches found	+	No MS2		45674			3.3	3.3
FALSE			Toblerol C	C13 H22 O2	Full match	No results	No results	No results	Partial match	Full match	-0.64	210.162	228.196	[M+NH4]+1	14.99	8.17232e+06	25	0	0	0				No matches found	No matches found	No matches found	No matches found	No matches found	No matches found	Multiple matches found	Multiple matches found	+	DDA for other ion	75.6429	4.76298e+06	4.00374e+06	8.17232e+06	8.9	6.7	8.9	7.8
FALSE			Tinidazole	C8 H13 N3 O4 S	Not the top hit	Full match	No results	No results	Not the top hit	Not the top hit	0.39	247.063	270.052	[M+Na]+1	10.979	4.20938e+06	30	2	0	0	99.5	10		No matches found	No matches found	No matches found	No matches found	No matches found	No matches found	Multiple matches found	No matches found	+	DDA for other ion	100		487101	4.20938e+06	8.9		4.5	8.9
FALSE			Tiglylcarnitine	C12 H21 N O4	Full match	No results	No results	No results	Partial match	Full match	0.6	243.147	244.154	[M+H]+1	6.891	38215.3	107	0	0	0				No matches found	No matches found	No matches found	No matches found	No matches found	No matches found	Multiple matches found	Single match found	+	No MS2		38215.3			5.4	5.4
FALSE			Tiglylcarnitine	C12 H21 N O4	Full match	No results	No results	No results	Partial match	Full match	0.14	243.147	244.154	[M+H]+1	5.472	20393.9	32	0	0	0				No matches found	No matches found	No matches found	No matches found	No matches found	No matches found	Multiple matches found	Single match found	+	No MS2				20393.9	2.2			2.2
FALSE			Tiglylcarnitine	C12 H21 N O4	Full match	No results	No results	No results	Partial match	Full match	-0.09	243.147	244.154	[M+H]+1	6.922	32065.2	32	0	0	0				No matches found	No matches found	No matches found	No matches found	No matches found	No matches found	Multiple matches found	Single match found	+	No MS2		32065.2			4.3	4.3
FALSE			Tetranor-12R-HETE	C16 H26 O3	Full match	Full match	No results	No results	Full match	Full match	-0.17	266.188	249.185	[M+H-H2O]+1	12.787	9.47287e+06	69	4	0	0	77.5	37.1		No matches found	No matches found	No matches found	No matches found	No matches found	No matches found	Multiple matches found	Multiple matches found	+	DDA for other ion	73.9081	8.59844e+06	9.47287e+06	8.22092e+06	9.5	8.9	9.5	8.9
FALSE			Tetraglyme	C10 H22 O5	Full match	No results	No results	No results	Full match	Full match	0.16	222.147	223.154	[M+H]+1	6.398	793217	1	0	0	0				No matches found	No matches found	No matches found	No matches found	No matches found	No matches found	Single match found	No matches found	+	No MS2		776533	793217		3.9	3.9	3.9
FALSE			Tetraethylene glycol monododecyl ether	C20 H42 O5	Full match	No results	No results	No results	Full match	Full match	0.42	362.303	380.337	[M+NH4]+1	14.072	592382	5	0	0	0				No matches found	No matches found	No matches found	No matches found	No matches found	No matches found	Single match found	No matches found	+	No MS2		444271	592382	388342	6.6	6.6	3.9	2.5
FALSE			TETRAETHYLENE GLYCOL MONOBUTYL ETHER	C12 H26 O5	Full match	No results	No results	No results	Full match	No results	-0.55	250.178	251.185	[M+H]+1	8.697	1.70482e+07	3	0	0	0				No matches found	No matches found	No matches found	No matches found	No matches found	No matches found	No matches found	No matches found	+	DDA for preferred ion	60.5416	9.2652e+06	4.51587e+06	1.70482e+07	9.5	9.5	9.5	9.5
FALSE			Tetradecanedioic acid	C14 H26 O4	Full match	No results	No results	No results	Not the top hit	Full match	1	258.183	259.191	[M+H]+1	12.496	48172.8	87	0	0	0				No matches found	No matches found	No matches found	No matches found	No matches found	No matches found	Multiple matches found	Multiple matches found	+	No MS2			48172.8		0		0
FALSE			Tetradecanedioic acid	C14 H26 O4	Full match	No results	No results	No results	Not the top hit	Full match	0.38	258.183	259.19	[M+H]+1	4.97	89349.3	87	0	0	0				No matches found	No matches found	No matches found	No matches found	No matches found	No matches found	Multiple matches found	Multiple matches found	+	No MS2			89349.3		0		0
FALSE			Tetradecanedioic acid	C14 H26 O4	Full match	No results	No results	No results	Not the top hit	Full match	-0.42	258.183	259.19	[M+H]+1	5.804	42858.7	13	0	0	0				No matches found	No matches found	No matches found	No matches found	No matches found	No matches found	Multiple matches found	Multiple matches found	+	No MS2				42858.7	1.1			1.1
FALSE			Tetracosahexaenoic acid	C24 H36 O2	Full match	No results	No results	No results	Not the top hit	Full match	-2.25	356.271	357.278	[M+H]+1	12.69	222303	34	0	0	0				No matches found	No matches found	No matches found	No matches found	No matches found	No matches found	Multiple matches found	No matches found	+	No MS2			129015	222303	7.6		7.6	7.4
FALSE			TERT-BUTYLN-[(5-MERCAPTO-4-METHYL-4H-1,2,4-TRIAZOL-3-YL)METHYL]CARBAMATE	C9 H16 N4 O2 S	Full match	No results	No results	No results	Full match	No results	-0.25	244.099	245.107	[M+H]+1	9.681	485663	11	0	0	0				No matches found	No matches found	No matches found	No matches found	No matches found	No matches found	No matches found	No matches found	+	No MS2			485663		2.3		2.3
FALSE			tert-butyl [1-(ethylamino)hexadecan-2-yl]carbamate	C23 H48 N2 O2	No results	No results	No results	No results	Full match	No results	-0.34	384.371	385.379	[M+H]+1	14.046	77486.3	4	0	0	0				No matches found	No matches found	No matches found	No matches found	No matches found	No matches found	No matches found	No matches found	+	No MS2				77486.3	6			6
FALSE			Terestigmine	C21 H33 N3 O3	Full match	No results	No results	No results	Full match	No results	-0.24	375.252	376.259	[M+H]+1	11.516	2.01102e+07	57	0	0	0				No matches found	No matches found	No matches found	No matches found	No matches found	No matches found	No matches found	No matches found	+	DDA for preferred ion	97.1307	1.73512e+07	2.01102e+07	1.48337e+07	9.5	8.9	6.7	9.5
FALSE			Terbutaline	C12 H19 N O3	Full match	No results	No results	No results	Full match	Full match	-0.35	225.136	226.144	[M+H]+1	7.55	298979	88	0	0	0				No matches found	No matches found	No matches found	No matches found	No matches found	No matches found	Multiple matches found	No matches found	+	No MS2		298979			5.8	5.8
FALSE			SW-B	C13 H23 N O	Full match	No results	No results	No results	Partial match	Full match	-0.01	209.178	210.185	[M+H]+1	10.334	1.16944e+07	30	0	0	0				No matches found	No matches found	No matches found	No matches found	No matches found	No matches found	Single match found	Single match found	+	DDA for preferred ion	100	1.16114e+07	1.16944e+07	1.06231e+07	9.5	9.5	8.9	8.9
FALSE			Succinylcholine	C14 H30 N2 O4	Full match	No results	No results	No results	Not the top hit	Full match	-0.25	290.22	291.228	[M+H]+1	8.345	1.5291e+06	13	0	0	0				No matches found	No matches found	No matches found	No matches found	No matches found	No matches found	Single match found	No matches found	+	DDA for preferred ion	96.6938	1.46842e+06	1.5291e+06	1.42887e+06	9.1	8.6	6.4	9.1
FALSE			Succinylcholine	C14 H30 N2 O4	Full match	No results	No results	No results	Not the top hit	Full match	-0.21	290.221	291.228	[M+H]+1	8.165	2.18152e+06	13	0	0	0				No matches found	No matches found	No matches found	No matches found	No matches found	No matches found	Single match found	No matches found	+	DDA for preferred ion	94.9848	2.18152e+06	2.16222e+06	2.11434e+06	8.6	8.6	8.6	8.6
FALSE			Sterhirsutin I	C45 H54 O9	No results	No results	No results	No results	No match	Full match	0.6	738.377	247.133	[M+3H]+3	9.087	31397.4	18	0	0	0				No matches found	No matches found	No matches found	No matches found	No matches found	No matches found	No matches found	Single match found	+	No MS2				31397.4	1.1			1.1
FALSE			Sterhirsutin I	C45 H54 O9	No results	No results	No results	No results	No match	Full match	0.42	738.377	247.133	[M+3H]+3	7.01	235163	18	0	0	0				No matches found	No matches found	No matches found	No matches found	No matches found	No matches found	No matches found	Single match found	+	No MS2				235163	0.3			0.3
FALSE			Stearoylglycine	C20 H39 N O3	Full match	No results	No results	No results	Partial match	Full match	0.39	341.293	342.3	[M+H]+1	13.515	1.8528e+06	15	0	0	0				No matches found	No matches found	No matches found	No matches found	No matches found	No matches found	Multiple matches found	No matches found	+	No MS2		1.8528e+06		1.78e+06	3.2	3.2		2.6
FALSE			Stearoylethanolamide	C20 H41 N O2	Full match	No results	No results	No results	Partial match	Full match	-0.16	327.314	328.321	[M+H]+1	15.372	176603	12	0	0	0				No matches found	No matches found	No matches found	No matches found	No matches found	No matches found	Multiple matches found	No matches found	+	No MS2		176603			2.5	2.5
FALSE			Stearoylethanolamide	C20 H41 N O2	Full match	No results	No results	No results	Partial match	Full match	-0.14	327.314	310.31	[M+H-H2O]+1	13.676	4.67415e+06	12	0	0	0				No matches found	No matches found	No matches found	No matches found	No matches found	No matches found	Multiple matches found	No matches found	+	No MS2		4.67415e+06	3.48353e+06	2.88613e+06	8	7.8	8	7.5
FALSE			Stearamide	C18 H37 N O	Full match	Full match	No results	No results	Partial match	Partial match	-0.09	283.287	284.295	[M+H]+1	15.655	3.24952e+06	20	1	0	0	79.1	9		No matches found	No matches found	No matches found	No matches found	No matches found	No matches found	Multiple matches found	Single match found	+	DDA for preferred ion	33.0786	2.59347e+06		3.24952e+06	4.8	4.2		4.8
FALSE			Stearamide	C18 H37 N O	Full match	Full match	No results	No results	Partial match	Partial match	-0.23	283.287	284.295	[M+H]+1	15.878	1.03148e+07	20	1	0	0	91.4	9.6		No matches found	No matches found	No matches found	No matches found	No matches found	No matches found	Multiple matches found	Single match found	+	DDA for preferred ion	37.1909	6.04936e+06	6.66139e+06	1.03148e+07	6.2	4	5.1	6.2
FALSE			Sphingosine	C18 H37 N O2	Full match	No results	No results	No results	Full match	Full match	0.05	299.282	300.29	[M+H]+1	14.195	291920	43	0	0	0				No matches found	No matches found	No matches found	No matches found	No matches found	No matches found	Multiple matches found	No matches found	+	No MS2		236857	291920	235834	6.3	3.6	5.2	6.3
FALSE			Sphingofungin B	C20 H39 N O6	Full match	No results	No results	No results	Partial match	Full match	0.44	389.278	390.285	[M+H]+1	13.154	536379	1	0	0	0				No matches found	No matches found	No matches found	No matches found	No matches found	No matches found	No matches found	Single match found	+	DDA for preferred ion	96.7232			536379	7.2			7.2
FALSE			Sphinganine (d17:0)	C17 H37 N O2	Full match	No results	No results	No results	Full match	No results	0.1	287.282	288.29	[M+H]+1	12.923	1.11184e+06	6	0	0	0				No matches found	No matches found	No matches found	No matches found	No matches found	No matches found	No matches found	No matches found	+	No MS2				1.11184e+06	2.6			2.6
FALSE			SM(d18:1/24:0)	C47 H95 N2 O6 P	No results	No results	No results	No results	Partial match	Full match	1.58	814.694	408.354	[M+2H]+2	12.977	25668.7	4	0	0	0				No matches found	No matches found	No matches found	No matches found	No matches found	No matches found	Multiple matches found	No matches found	+	No MS2			25668.7		4.3		4.3
FALSE			SM(d18:1/24:0)	C47 H95 N2 O6 P	No results	No results	No results	No results	Partial match	Full match	-1.86	814.691	408.353	[M+2H]+2	13.051	48772.1	4	0	0	0				No matches found	No matches found	No matches found	No matches found	No matches found	No matches found	Multiple matches found	No matches found	+	No MS2			48772.1		1.1		1.1
FALSE			Sintaxanthin	C31 H42 O	Full match	No results	No results	No results	No results	Full match	-0.22	430.323	431.331	[M+H]+1	13.385	49310.8	0	0	0	0				No matches found	No matches found	No matches found	No matches found	No matches found	No matches found	Single match found	No matches found	+	No MS2		49310.8			3.3	3.3
FALSE			Sintaxanthin	C31 H42 O	Full match	No results	No results	No results	No results	Full match	-0.36	430.323	431.331	[M+H]+1	13.313	30069	0	0	0	0				No matches found	No matches found	No matches found	No matches found	No matches found	No matches found	Single match found	No matches found	+	No MS2		30069			4.3	4.3
FALSE			Sintaxanthin	C31 H42 O	Full match	No results	No results	No results	No match	Full match	-0.53	430.323	431.331	[M+H]+1	13.44	57155.6	1	0	0	0				No matches found	No matches found	No matches found	No matches found	No matches found	No matches found	Single match found	No matches found	+	No MS2				57155.6	2.2			2.2
FALSE			Sintaxanthin	C31 H42 O	Full match	No results	No results	No results	No match	Full match	-1.14	430.323	431.33	[M+H]+1	13.334	36198.3	1	0	0	0				No matches found	No matches found	No matches found	No matches found	No matches found	No matches found	Single match found	No matches found	+	No MS2				36198.3	2.7			2.7
FALSE			Sinapyl alcohol	C11 H14 O4	Full match	No results	No results	No results	Not the top hit	Full match	0.27	210.089	211.097	[M+H]+1	8.712	1.0019e+06	87	0	0	0				No matches found	No matches found	No matches found	No matches found	No matches found	No matches found	Multiple matches found	Multiple matches found	+	No MS2			1.0019e+06		3.4		3.4
FALSE			Simplifungin	C18 H37 N O4	Full match	No results	No results	No results	Not the top hit	Full match	-0.11	331.272	332.279	[M+H]+1	12.019	659291	19	0	0	0				No matches found	No matches found	No matches found	No matches found	No matches found	No matches found	No matches found	Single match found	+	No MS2		494797	659291	446462	6.1	6.1	2.8	5
FALSE			Semiplenamide F	C22 H43 N O3	Full match	No results	No results	No results	Partial match	Full match	0.45	369.324	370.332	[M+H]+1	13.051	2.25544e+06	13	0	0	0				No matches found	No matches found	No matches found	No matches found	No matches found	No matches found	Multiple matches found	Single match found	+	DDA for preferred ion	63.8713	1.00398e+06	1.68113e+06	2.25544e+06	6.1	6.1	3.7	2.6
FALSE			Sedanolide	C12 H18 O2	No match	Invalid mass	No results	No results	No match	No match	-92775	176.12	177.127	[M+H]+1	8.422	1.75604e+07	24	2	0	0	76.5	28.3		No matches found	No matches found	No matches found	No matches found	No matches found	No matches found	Multiple matches found	No matches found	+	DDA for preferred ion	43.4859			1.75604e+07	2.4			2.4
FALSE			Sebacic acid	C10 H18 O4	Full match	No results	No results	No results	Full match	Full match	0.25	202.121	203.128	[M+H]+1	9.821	1.21637e+06	28	0	0	0				No matches found	No matches found	No matches found	No matches found	No matches found	No matches found	Multiple matches found	Multiple matches found	+	No MS2		1.21637e+06	988909		5.3	5.3	4.5
FALSE			Sclareolide	C16 H26 O2	Full match	Full match	No results	No results	Partial match	Partial match	0.21	250.193	268.227	[M+NH4]+1	10.47	1.88833e+06	48	2	0	0	78.9	38.3		No matches found	No matches found	No matches found	No matches found	No matches found	No matches found	Multiple matches found	Multiple matches found	+	DDA for other ion	91.4408	1.88833e+06	1.48767e+06	1.47334e+06	6.4	6.4	5.9	6.4
FALSE			Sclareolide	C16 H26 O2	Full match	Full match	No results	No results	Partial match	Partial match	0.01	250.193	268.227	[M+NH4]+1	11.828	7.76379e+06	48	2	0	0	77.8	37.3		No matches found	No matches found	No matches found	No matches found	No matches found	No matches found	Multiple matches found	Multiple matches found	+	DDA for other ion	87.2776	7.24798e+06	7.72281e+06	7.76379e+06	9.5	9.5	9.5	9.5
FALSE			Scalusamide C	C16 H29 N O3	Full match	No results	No results	No results	Partial match	Full match	0.41	283.215	284.222	[M+H]+1	12.268	101722	29	0	0	0				No matches found	No matches found	No matches found	No matches found	No matches found	No matches found	No matches found	Multiple matches found	+	No MS2		101722			0.5	0.5
FALSE			Rimantadine	C12 H21 N	Full match	Full match	No results	No results	Full match	Full match	0.39	179.167	180.175	[M+H]+1	9.794	1.80566e+06	29	5	0	0	92.9	9.6		No matches found	No matches found	No matches found	No matches found	No matches found	No matches found	Multiple matches found	No matches found	+	DDA for preferred ion	84.4979	1.52895e+06	1.80566e+06	1.66404e+06	8.6	7.5	8.6	8
FALSE			Rhabdopeptide K	C30 H51 N5 O4	No results	No results	No results	No results	Partial match	Full match	-2.04	545.393	546.4	[M+H]+1	13.577	37068.5	6	0	0	0				No matches found	No matches found	No matches found	No matches found	No matches found	No matches found	No matches found	Single match found	+	No MS2				37068.5	2.7			2.7
FALSE			Revaprazan	C22 H23 F N4	No match	Invalid mass	No results	No results	No match	No match	-107324	323.319	324.326	[M+H]+1	13.601	2.35226e+06	7	1	0	0	69.3	58.2		No matches found	No matches found	No matches found	No matches found	No matches found	No matches found	Single match found	No matches found	+	DDA for preferred ion	92.0564	2.35226e+06	1.30545e+06	271052	6.8	4.2	4.8	6.8
FALSE			Revaprazan	C22 H23 F N4	No match	Invalid mass	No results	No results	No match	No match	-347919	236.178	254.211	[M+NH4]+1	11.347	4.20087e+06	193	1	0	0	63.5	56.7		No matches found	No matches found	No matches found	No matches found	No matches found	No matches found	Multiple matches found	Multiple matches found	+	DDA for other ion	100	3.83747e+06	4.20087e+06	3.7561e+06	9.5	9.5	7.3	8.9
FALSE			Revaprazan	C22 H23 F N4	No match	Invalid mass	No results	No results	No match	No match	-339606	239.189	240.196	[M+H]+1	10.821	3.49762e+06	34	1	0	0	65.8	57.3		No matches found	No matches found	No matches found	No matches found	No matches found	No matches found	No matches found	Multiple matches found	+	DDA for preferred ion	91.3676	3.30086e+06	3.49762e+06	3.33484e+06	9.1	9.1	8.9	8.6
FALSE			quercetin	C15 H10 O7	Full match	Full match	No results	No results	Full match	Full match	-1.59	302.042	303.049	[M+H]+1	8.925	1.30611e+08	27	8	0	0	99.8	10		No matches found	No matches found	No matches found	No matches found	No matches found	Multiple matches found	Multiple matches found	Multiple matches found	+	DDA for preferred ion	100	1.19589e+07	2.59345e+07	1.30611e+08	9.5	9.5	9.5	9.5
FALSE			PZUWFORRPJJCHO-QXZILWSFSA-N	C16 H22 O4	Not the top hit	Full match	No results	No results	Partial match	Partial match	0.05	278.152	301.141	[M+Na]+1	1.193	3.33406e+06	100	2	0	0	75.3	8.8		No matches found	No matches found	No matches found	No matches found	No matches found	No matches found	Multiple matches found	Multiple matches found	+	DDA for other ion	100	2.7563e+06	2.70574e+06	3.33406e+06	7.5	7	7	7.5
FALSE			psi-Pelletierine	C9 H15 N O	Full match	No results	No results	No results	Not the top hit	Full match	1.26	153.116	154.123	[M+H]+1	10.224	66443.6	31	0	0	0				No matches found	No matches found	No matches found	No matches found	No matches found	No matches found	Multiple matches found	Single match found	+	No MS2		66443.6			3.3	3.3
FALSE			PS(15:0/24:1(15Z))	C45 H86 N O10 P	No results	No results	No results	No results	No results	Full match	1.66	831.6	416.807	[M+2H]+2	12.891	163990	0	0	0	0				No matches found	No matches found	No matches found	No matches found	No matches found	No matches found	Multiple matches found	No matches found	+	No MS2		163990			0.9	0.9
FALSE			Propylene glycol mono- and diesters of fats and fatty acids	C32 H62 O4	Full match	No results	No results	No results	No results	Full match	0.64	510.465	511.472	[M+H]+1	13.357	5.09619e+06	0	0	0	0				No matches found	No matches found	No matches found	No matches found	No matches found	No matches found	Multiple matches found	No matches found	+	No MS2		5.09619e+06			3.5	3.5
FALSE			Propyl propane thiosulfonate	C11 H16 O5	Full match	No results	No results	No results	Full match	Full match	-0.41	228.1	229.107	[M+H]+1	5.182	46780.5	34	0	0	0				No matches found	No matches found	No matches found	No matches found	No matches found	No matches found	Multiple matches found	Multiple matches found	+	No MS2				46780.5	1.6			1.6
FALSE			PPG n5	C15 H32 O6	Full match	Full match	No results	No results	No match	Partial match	-0.03	308.22	309.227	[M+H]+1	8.437	4.63842e+06	78	1	0	0	95.5	86.6		No matches found	No matches found	No matches found	No matches found	No matches found	No matches found	Multiple matches found	No matches found	+	DDA for preferred ion	83.611	4.22042e+06	4.63842e+06	3.40888e+06	8.9	8.9	7.8	7.5
FALSE			PPG n4	C12 H26 O5	Full match	Full match	No results	No results	Partial match	No results	-0.11	250.178	251.185	[M+H]+1	7.695	1.42656e+07	3	1	0	0	95.3	51.7		No matches found	No matches found	No matches found	No matches found	No matches found	No matches found	No matches found	No matches found	+	DDA for preferred ion	94.2111	1.40112e+07	1.42656e+07	1.12712e+07	9.5	8.9	9.5	8.9
FALSE			Polyethylene, oxidized	C12 H20 O5	Full match	No results	No results	No results	Partial match	Full match	-0.18	244.131	245.138	[M+H]+1	9.006	25749.1	19	0	0	0				No matches found	No matches found	No matches found	No matches found	No matches found	No matches found	Single match found	Multiple matches found	+	No MS2		25749.1			2.2	2.2
FALSE			piperidine-1-carboxamide	C6 H12 N2 O	Full match	No results	No results	No results	Partial match	Full match	0.08	128.095	129.102	[M+H]+1	5.791	1.2619e+07	39	0	0	0				No matches found	No matches found	No matches found	No matches found	No matches found	No matches found	Multiple matches found	No matches found	+	DDA for preferred ion	23.3661	1.2619e+07	1.19345e+07	1.16241e+07	7.8	7.8	7.8	7.3
FALSE			Pipericine	C22 H41 N O	Full match	No results	No results	No results	Partial match	Full match	0.51	335.319	336.326	[M+H]+1	12.226	675858	6	0	0	0				No matches found	No matches found	No matches found	No matches found	No matches found	No matches found	Multiple matches found	No matches found	+	No MS2			675858		2.3		2.3
FALSE			Pipericine	C22 H41 N O	Full match	No results	No results	No results	Partial match	Full match	0.05	335.319	336.326	[M+H]+1	11.574	3.783e+07	6	0	0	0				No matches found	No matches found	No matches found	No matches found	No matches found	No matches found	Multiple matches found	No matches found	+	DDA for preferred ion	100	3.783e+07	1.58117e+07		5.1	5.1	3.5
FALSE			Pipericine	C22 H41 N O	Full match	No results	No results	No results	Partial match	Full match	-0.11	335.319	336.326	[M+H]+1	12.665	7.78719e+06	6	0	0	0				No matches found	No matches found	No matches found	No matches found	No matches found	No matches found	Multiple matches found	No matches found	+	DDA for preferred ion	50.7517	7.78719e+06	2.64677e+06	2.20578e+06	2.9	2.9	2.1	1.5
FALSE			Phytoceramide C2	C20 H41 N O4	Full match	No results	No results	No results	Full match	No results	0.3	359.304	360.311	[M+H]+1	12.02	3.93451e+06	3	0	0	0				No matches found	No matches found	No matches found	No matches found	No matches found	No matches found	No matches found	No matches found	+	DDA for preferred ion	91.3608	3.93451e+06	3.44214e+06	3.3168e+06	7.8	7.8	4.8	5.3
FALSE			Phenmetrazine	C11 H15 N O	Full match	No results	No results	No results	Partial match	Full match	0.74	177.115	178.123	[M+H]+1	12.265	6.42215e+06	124	0	0	0				No matches found	No matches found	No matches found	No matches found	No matches found	No matches found	Multiple matches found	Multiple matches found	+	No MS2		6.42215e+06			4.6	4.6
FALSE			Phenelzine	C8 H12 N2	Full match	No results	No results	No results	Partial match	Full match	1.27	136.1	137.107	[M+H]+1	14.282	21501.9	45	0	0	0				No matches found	No matches found	No matches found	No matches found	No matches found	No matches found	Multiple matches found	Multiple matches found	+	No MS2				21501.9	6			6
FALSE			Phendimetrazine	C12 H17 N O	Full match	No results	No results	No results	Not the top hit	Full match	0.8	191.131	192.138	[M+H]+1	13.325	274845	120	0	0	0				No matches found	No matches found	No matches found	No matches found	No matches found	No matches found	Multiple matches found	Multiple matches found	+	No MS2			274845		4.7		4.7
FALSE			Phendimetrazine	C12 H17 N O	Full match	No results	No results	No results	Not the top hit	Full match	0.48	191.131	192.138	[M+H]+1	13.724	296876	120	0	0	0				No matches found	No matches found	No matches found	No matches found	No matches found	No matches found	Multiple matches found	Multiple matches found	+	No MS2				296876	2.5			2.5
FALSE			Pentaethylene glycol	C10 H22 O6	Full match	No results	No results	No results	Full match	Full match	0.2	238.142	239.149	[M+H]+1	13.952	785356	1	0	0	0				No matches found	No matches found	No matches found	No matches found	No matches found	No matches found	Single match found	No matches found	+	No MS2		537735		785356	5.5	5.5		5
FALSE			Pentadecylamine	C15 H33 N	Full match	No results	No results	No results	Full match	Full match	0.71	227.261	228.269	[M+H]+1	12.626	2.53396e+06	1	0	0	0				No matches found	No matches found	No matches found	No matches found	No matches found	No matches found	Single match found	Single match found	+	No MS2				2.53396e+06	2.6			2.6
FALSE			PEG n7	C14 H30 O8	Full match	Full match	No results	No results	Full match	Full match	-0.06	326.194	344.228	[M+NH4]+1	6.337	2.48628e+06	15	1	0	0	72.5	43.1		No matches found	No matches found	No matches found	No matches found	No matches found	No matches found	Single match found	No matches found	+	DDA for preferred ion	57.4348	2.47521e+06	2.48628e+06	2.32107e+06	8	8	8	8
FALSE			PEG n6	C12 H26 O7	Full match	Full match	No results	No results	Full match	Full match	0.19	282.168	283.175	[M+H]+1	6.005	2.04391e+06	54	1	0	0	95.6	87		No matches found	No matches found	No matches found	No matches found	No matches found	No matches found	Single match found	No matches found	+	DDA for preferred ion	55.789	1.85583e+06	2.04391e+06	1.75127e+06	7.5	7	7.5	7.5
FALSE			PEG n10	C20 H42 O11	Not the top hit	Full match	No results	No results	Full match	No results	0.6	458.273	476.307	[M+NH4]+1	6.937	1.08029e+06	18	1	0	0	92.3	92.5		No matches found	No matches found	No matches found	No matches found	No matches found	No matches found	No matches found	No matches found	+	DDA for other ion	100	994724	1.08029e+06	1.04871e+06	7.7	7.7	7.2	7.7
FALSE			PC(15:0/18:1(11Z))	C41 H80 N O8 P	Full match	No results	No results	No results	Partial match	Full match	-0.05	745.562	746.569	[M+H]+1	14.388	44838	5	0	0	0				No matches found	No matches found	No matches found	No matches found	No matches found	No matches found	Multiple matches found	No matches found	+	No MS2		44838			6	6
FALSE			Panthenol	C9 H19 N O4	Full match	No results	No results	No results	Partial match	Full match	0.7	205.132	188.128	[M+H-H2O]+1	7.064	1.41935e+06	18	0	0	0				No matches found	No matches found	No matches found	No matches found	No matches found	No matches found	Multiple matches found	No matches found	+	DDA for other ion	97.0813	1.19134e+06	1.41935e+06	1.08983e+06	8	7.5	8	8
FALSE			Palmitoylglycine	C18 H35 N O3	Full match	No results	No results	No results	Partial match	Full match	0.19	313.262	314.269	[M+H]+1	13.075	753297	8	0	0	0				No matches found	No matches found	No matches found	No matches found	No matches found	No matches found	Multiple matches found	No matches found	+	No MS2		594908	638672	753297	3.4	3.4	2.8	2.8
FALSE			Palmitoylglycine	C18 H35 N O3	Full match	No results	No results	No results	Partial match	Full match	-0.26	313.262	314.269	[M+H]+1	12.467	527949	8	0	0	0				No matches found	No matches found	No matches found	No matches found	No matches found	No matches found	Multiple matches found	No matches found	+	No MS2				527949	1.7			1.7
FALSE			Palmitoleoylethanolamde	C18 H35 N O2	Full match	No results	No results	No results	Partial match	Full match	0.3	297.267	298.274	[M+H]+1	13.28	1.29604e+06	19	0	0	0				No matches found	No matches found	No matches found	No matches found	No matches found	No matches found	Multiple matches found	Multiple matches found	+	No MS2		969860	1.29604e+06	961097	5	5	4.8	3.9
FALSE			Palmitoleamide	C16 H31 N O	Full match	No results	No results	No results	Partial match	Full match	-0.09	253.241	254.248	[M+H]+1	13.713	137925	10	0	0	0				No matches found	No matches found	No matches found	No matches found	No matches found	No matches found	Single match found	No matches found	+	No MS2		105926		137925	3.8	3.3		3.8
FALSE			Palmitic acid	C16 H32 O2	Full match	No results	No results	No results	Full match	Full match	0.58	256.24	298.274	[M+ACN+H]+1	13.13	451603	15	0	0	0				No matches found	No matches found	No matches found	No matches found	No matches found	No matches found	Multiple matches found	Multiple matches found	+	No MS2		451603		254669	2.5	1.7		2.5
FALSE			Palmitic acid	C16 H32 O2	Full match	Full match	No results	No results	Partial match	Partial match	-1.33	256.24	274.274	[M+NH4]+1	12.096	6.7653e+07	15	3	0	0	99.6	70.2		No matches found	No matches found	No matches found	No matches found	No matches found	No matches found	Multiple matches found	Multiple matches found	+	DDA for other ion	97.7655	3.29124e+07	5.37778e+07	6.7653e+07	8.9	7.8	8.9	8.4
FALSE			Oleoylethanolamide	C20 H39 N O2	Full match	No results	No results	No results	Partial match	Full match	0.76	325.298	326.306	[M+H]+1	13.728	138130	13	0	0	0				No matches found	No matches found	No matches found	No matches found	No matches found	No matches found	Multiple matches found	Single match found	+	No MS2				138130	2.2			2.2
FALSE			Oleoylethanolamide	C20 H39 N O2	Full match	No results	No results	No results	Partial match	Full match	0.02	325.298	326.305	[M+H]+1	13.82	647535	13	0	0	0				No matches found	No matches found	No matches found	No matches found	No matches found	No matches found	Multiple matches found	Single match found	+	No MS2			647535	274941	2.5		0.7	2.5
FALSE			Oleic acid	C18 H34 O2	Full match	No results	No results	No results	Full match	Full match	-0.07	282.256	283.263	[M+H]+1	13.335	3.33882e+06	28	0	0	0				No matches found	No matches found	No matches found	No matches found	No matches found	No matches found	Multiple matches found	Multiple matches found	+	No MS2		2.01086e+06	3.33882e+06		4.2	2.1	4.2
FALSE			Oleamide	C18 H35 N O	Full match	No results	No results	No results	Full match	Full match	0.44	281.272	282.279	[M+H]+1	12.725	906316	12	0	0	0				No matches found	No matches found	No matches found	No matches found	No matches found	No matches found	Multiple matches found	No matches found	+	No MS2			906316		4.5		4.5
FALSE			Oleamide	C18 H35 N O	Full match	No results	No results	No results	Full match	Full match	0.34	281.272	282.279	[M+H]+1	12.806	817088	12	0	0	0				No matches found	No matches found	No matches found	No matches found	No matches found	No matches found	Multiple matches found	No matches found	+	No MS2			817088		5		5
FALSE			Oleamide	C18 H35 N O	Full match	Full match	No results	No results	Not the top hit	Partial match	0.26	281.272	282.279	[M+H]+1	14.838	1.60313e+06	12	5	0	0	94.5	97		No matches found	No matches found	No matches found	No matches found	No matches found	No matches found	Multiple matches found	No matches found	+	DDA for preferred ion	92.4607	1.21684e+06		1.60313e+06	8	3.7		8
FALSE			Oleamide	C18 H35 N O	Full match	No results	No results	No results	Full match	Full match	0.12	281.272	282.279	[M+H]+1	13.177	702902	12	0	0	0				No matches found	No matches found	No matches found	No matches found	No matches found	No matches found	Multiple matches found	No matches found	+	No MS2			702902		5		5
FALSE			Oleamide	C18 H35 N O	No match	Invalid mass	No results	No results	No match	No match	64032.8	299.282	282.279	[M+H-H2O]+1	13.029	4.38975e+06	43	3	0	0	95.1	98.2		No matches found	No matches found	No matches found	No matches found	No matches found	No matches found	Multiple matches found	No matches found	+	DDA for other ion	91.1364	4.3181e+06	4.38975e+06	4.21987e+06	8.4	8.4	8.4	7.3
FALSE			Oleamide	C18 H35 N O	Full match	No results	No results	No results	Full match	Full match	-0.1	281.272	282.279	[M+H]+1	14.786	563769	12	0	0	0				No matches found	No matches found	No matches found	No matches found	No matches found	No matches found	Multiple matches found	No matches found	+	No MS2				563769	7.2			7.2
FALSE			Oleamide	C18 H35 N O	No match	Invalid mass	No results	No results	No match	No match	64032.4	299.282	282.279	[M+H-H2O]+1	12.905	5.26212e+06	43	2	0	0	95.3	98.2		No matches found	No matches found	No matches found	No matches found	No matches found	No matches found	Multiple matches found	No matches found	+	DDA for other ion	81.6729	5.01959e+06	5.26212e+06	4.41727e+06	8.4	8.4	8.4	7.3
FALSE			Oleamide	C18 H35 N O	Full match	Full match	No results	No results	Not the top hit	Partial match	-1.39	281.271	282.279	[M+H]+1	14.663	2.62269e+07	12	5	0	0	95.2	98.2		No matches found	No matches found	No matches found	No matches found	No matches found	No matches found	Multiple matches found	No matches found	+	DDA for preferred ion	92.4589	1.54897e+07	1.86238e+07	2.62269e+07	9.5	9.5	7.8	7.8
FALSE			Octanal	C8 H16 O	Full match	No results	No results	No results	Partial match	Full match	0.63	128.12	129.127	[M+H]+1	11.895	1.07533e+06	21	0	0	0				No matches found	No matches found	No matches found	No matches found	No matches found	No matches found	Multiple matches found	Multiple matches found	+	No MS2			1.07533e+06		7.2		7.2
FALSE			Octadecanamide	C18 H37 N O	Full match	No results	No results	No results	Full match	Full match	-0.4	283.287	284.295	[M+H]+1	15.477	1.86764e+06	20	0	0	0				No matches found	No matches found	No matches found	No matches found	No matches found	No matches found	Multiple matches found	Single match found	+	No MS2		1.86764e+06			1	1
FALSE			N-Undecanoylglycine	C13 H25 N O3	Full match	No results	No results	No results	Partial match	Full match	-0.07	243.183	244.191	[M+H]+1	8.878	665618	21	0	0	0				No matches found	No matches found	No matches found	No matches found	No matches found	No matches found	Single match found	No matches found	+	No MS2		665618			5	5
FALSE			N-Undecanoylglycine	C13 H25 N O3	Full match	No results	No results	No results	Partial match	Full match	-0.45	243.183	244.191	[M+H]+1	14.98	3.64058e+06	21	0	0	0				No matches found	No matches found	No matches found	No matches found	No matches found	No matches found	Single match found	No matches found	+	DDA for preferred ion	96.2633	2.70825e+06	660032	3.64058e+06	7.3	7	6.6	7.3
FALSE			N-Undecanoylglycine	C13 H25 N O3	Full match	No results	No results	No results	Partial match	Full match	-1.19	243.183	244.19	[M+H]+1	9.795	4.00627e+07	21	0	0	0				No matches found	No matches found	No matches found	No matches found	No matches found	No matches found	Single match found	No matches found	+	DDA for preferred ion	100	3.40857e+07	4.00627e+07	3.65233e+07	9.5	9.5	9.5	9.5
FALSE			N-Undecanoylglycine	C13 H25 N O3	Full match	No results	No results	No results	Partial match	Full match	-0.18	243.183	226.18	[M+H-H2O]+1	14.831	7.79529e+06	21	0	0	0				No matches found	No matches found	No matches found	No matches found	No matches found	No matches found	Single match found	No matches found	+	DDA for preferred ion	90.8986	6.18089e+06	7.79529e+06	6.90702e+06	8.9	7.3	7.8	8.9
FALSE			N-Tetradecyl-L-serinamide	C17 H36 N2 O2	Full match	No results	No results	No results	Full match	No results	0.32	300.278	301.285	[M+H]+1	11.751	3.93218e+06	5	0	0	0				No matches found	No matches found	No matches found	No matches found	No matches found	No matches found	No matches found	No matches found	+	DDA for preferred ion	97.9011	2.74443e+06	3.93218e+06	3.11363e+06	7	5.3	6.2	7
FALSE			N-Stearoyl Valine	C23 H45 N O3	Full match	No results	No results	No results	Partial match	Full match	-0.54	383.34	384.347	[M+H]+1	15.253	2.50868e+06	6	0	0	0				No matches found	No matches found	No matches found	No matches found	No matches found	No matches found	Single match found	Single match found	+	DDA for preferred ion	100		2.50868e+06		8		8
FALSE			N-Stearoyl Valine	C23 H45 N O3	Full match	No results	No results	No results	Partial match	Full match	-0.71	383.34	384.347	[M+H]+1	15.144	6.97703e+06	6	0	0	0				No matches found	No matches found	No matches found	No matches found	No matches found	No matches found	Single match found	Single match found	+	DDA for preferred ion	87.0685	3.68795e+06	6.97703e+06	6.41141e+06	9.5	8.4	9.5	5.7
FALSE			N-Stearoyl Lysine	C24 H48 N2 O3	Full match	No results	No results	No results	No results	Full match	0.38	412.367	413.374	[M+H]+1	12.559	826971	0	0	0	0				No matches found	No matches found	No matches found	No matches found	No matches found	No matches found	Single match found	No matches found	+	No MS2			240113	826971	3.6		3.6	2.3
FALSE			N-Stearoyl Lysine	C24 H48 N2 O3	Full match	No results	No results	No results	No results	Full match	0	412.366	413.374	[M+H]+1	13.065	601431	0	0	0	0				No matches found	No matches found	No matches found	No matches found	No matches found	No matches found	Single match found	No matches found	+	No MS2			491965	601431	1.2		1.2	1.2
FALSE			N-Stearoyl Lysine	C24 H48 N2 O3	Full match	No results	No results	No results	No results	Full match	-0.05	412.366	413.374	[M+H]+1	12.658	329917	0	0	0	0				No matches found	No matches found	No matches found	No matches found	No matches found	No matches found	Single match found	No matches found	+	No MS2			329917		3		3
FALSE			N-Stearoyl Lysine	C24 H48 N2 O3	Full match	No results	No results	No results	No results	Full match	-0.2	412.366	413.374	[M+H]+1	12.46	151200	0	0	0	0				No matches found	No matches found	No matches found	No matches found	No matches found	No matches found	Single match found	No matches found	+	No MS2			151200		0.3		0.3
FALSE			N-Stearoyl GABA	C22 H43 N O3	Full match	No results	No results	No results	Partial match	Full match	0.49	369.324	370.332	[M+H]+1	13.398	1.22786e+06	13	0	0	0				No matches found	No matches found	No matches found	No matches found	No matches found	No matches found	Multiple matches found	Single match found	+	No MS2		1.13099e+06	1.1979e+06	1.22786e+06	4.8	3.2	4.8	4.2
FALSE			Nolomirole	C19 H27 N O4	Full match	No results	No results	No results	Partial match	Full match	3.05	333.195	334.202	[M+H]+1	13.096	308363	112	0	0	0				No matches found	No matches found	No matches found	No matches found	No matches found	No matches found	Single match found	Multiple matches found	+	No MS2				308363	6.8			6.8
FALSE			Nolomirole	C19 H27 N O4	Full match	No results	No results	No results	Partial match	Full match	3.05	333.195	334.202	[M+H]+1	13.272	302444	112	0	0	0				No matches found	No matches found	No matches found	No matches found	No matches found	No matches found	Single match found	Multiple matches found	+	No MS2				302444	7.9			7.9
FALSE			N-Oleoyl GABA	C22 H41 N O3	Full match	No results	No results	No results	Partial match	Full match	0.44	367.309	368.316	[M+H]+1	13.542	647485	7	0	0	0				No matches found	No matches found	No matches found	No matches found	No matches found	No matches found	Single match found	Single match found	+	No MS2			616938	647485	4.5		3.4	4.5
FALSE			N-Oleoyl GABA	C22 H41 N O3	Full match	No results	No results	No results	Partial match	Full match	0.41	367.309	368.316	[M+H]+1	12.549	374680	7	0	0	0				No matches found	No matches found	No matches found	No matches found	No matches found	No matches found	Single match found	Single match found	+	No MS2				374680	3			3
FALSE			N-Oleoyl GABA	C22 H41 N O3	Full match	No results	No results	No results	Partial match	Full match	-0.51	367.308	368.316	[M+H]+1	14.841	132011	7	0	0	0				No matches found	No matches found	No matches found	No matches found	No matches found	No matches found	Single match found	Single match found	+	No MS2				132011	4.9			4.9
FALSE			N-Nonanoylglycine	C11 H21 N O3	Full match	No results	No results	No results	Partial match	Full match	1.29	215.152	216.16	[M+H]+1	8.357	17169	37	0	0	0				No matches found	No matches found	No matches found	No matches found	No matches found	No matches found	Multiple matches found	No matches found	+	No MS2			17169		6.5		6.5
FALSE			N-Nonanoylglycine	C11 H21 N O3	Full match	No results	No results	No results	Partial match	Full match	0.94	215.152	216.16	[M+H]+1	9.042	36031.9	37	0	0	0				No matches found	No matches found	No matches found	No matches found	No matches found	No matches found	Multiple matches found	No matches found	+	No MS2				36031.9	4.3			4.3
FALSE			N-Nonanoylglycine	C11 H21 N O3	Full match	No results	No results	No results	Partial match	Full match	0.51	215.152	216.16	[M+H]+1	5.875	40430.6	37	0	0	0				No matches found	No matches found	No matches found	No matches found	No matches found	No matches found	Multiple matches found	No matches found	+	No MS2		40430.6			6	6
FALSE			N-Nonanoylglycine	C11 H21 N O3	Full match	No results	No results	No results	Partial match	Full match	0.37	215.152	216.16	[M+H]+1	9.806	1.77102e+06	37	0	0	0				No matches found	No matches found	No matches found	No matches found	No matches found	No matches found	Multiple matches found	No matches found	+	No MS2		1.77102e+06	1.75591e+06	1.70376e+06	8	7.5	8	8
FALSE			N-Nonanoylglycine	C11 H21 N O3	Full match	No results	No results	No results	Partial match	Full match	0.74	215.152	198.149	[M+H-H2O]+1	8.704	484443	37	0	0	0				No matches found	No matches found	No matches found	No matches found	No matches found	No matches found	Multiple matches found	No matches found	+	No MS2			484443		5		5
FALSE			N-Nonanoylglycine	C11 H21 N O3	Full match	No results	No results	No results	Partial match	Full match	0.52	215.152	198.149	[M+H-H2O]+1	8.519	3.1223e+06	37	0	0	0				No matches found	No matches found	No matches found	No matches found	No matches found	No matches found	Multiple matches found	No matches found	+	DDA for preferred ion	68.7245	2.56264e+06	3.1223e+06	2.77688e+06	8.6	8	8	8.6
FALSE			N-Lauroylglycine	C14 H27 N O3	Full match	No results	No results	No results	Partial match	Full match	0.49	257.199	258.207	[M+H]+1	11.249	822148	26	0	0	0				No matches found	No matches found	No matches found	No matches found	No matches found	No matches found	Single match found	No matches found	+	DDA for preferred ion	90.657	662772	822148	742255	6.6	6.6	5.5	6.6
FALSE			N-Lauroylglycine	C14 H27 N O3	Full match	No results	No results	No results	Partial match	Full match	0.52	257.199	258.207	[M+H]+1	9.528	536124	26	0	0	0				No matches found	No matches found	No matches found	No matches found	No matches found	No matches found	Single match found	No matches found	+	No MS2		394170		536124	5.8	5.8		1.7
FALSE			N-Lauroylglycine	C14 H27 N O3	Full match	No results	No results	No results	Partial match	Full match	0.43	257.199	258.206	[M+H]+1	10.397	663485	26	0	0	0				No matches found	No matches found	No matches found	No matches found	No matches found	No matches found	Single match found	No matches found	+	No MS2				663485	6.6			6.6
FALSE			Nitrosoxacin C	C14 H30 N2 O2	Full match	No results	No results	No results	Partial match	Full match	0.21	258.231	259.238	[M+H]+1	9.944	4.97252e+06	6	0	0	0				No matches found	No matches found	No matches found	No matches found	No matches found	No matches found	No matches found	Single match found	+	DDA for preferred ion	100	4.97252e+06	2.95206e+06	4.93228e+06	7	6.2	7	6.7
FALSE			Niflumic acid	C13 H9 F3 N2 O2	No match	Full match	No results	No results	Full match	Full match	3.31	282.063	283.07	[M+H]+1	1.211	5.07883e+06	37	2	0	0	99.8	10		No matches found	No matches found	No matches found	No matches found	No matches found	No matches found	Single match found	No matches found	+	DDA for preferred ion	82.9296	4.41274e+06	5.07883e+06	3.70179e+06	8.9	8.9	8.9	8.9
FALSE			Niacinamide	C6 H6 N2 O	Full match	No results	No results	No results	Full match	Full match	0.26	122.048	123.055	[M+H]+1	1.668	2.28687e+06	14	0	0	0				No matches found	No matches found	No matches found	No matches found	No matches found	No matches found	Multiple matches found	No matches found	+	DDA for preferred ion	11.0745			2.28687e+06	4.8			4.8
FALSE			N-Hydroxy-10-undecen-1-amine	C11 H23 N O	Full match	No results	No results	No results	Full match	No results	0.85	185.178	186.185	[M+H]+1	12.019	2.37803e+06	8	0	0	0				No matches found	No matches found	No matches found	No matches found	No matches found	No matches found	No matches found	No matches found	+	DDA for preferred ion	73.974	2.29033e+06	2.37803e+06	2.16168e+06	5.9	5.9	5.9	3.7
FALSE			N-Hexadecanoylpyrrolidine	C20 H39 N O	Full match	No results	No results	No results	Full match	Full match	-0.25	309.303	310.31	[M+H]+1	13.785	540654	13	0	0	0				No matches found	No matches found	No matches found	No matches found	No matches found	No matches found	Single match found	No matches found	+	No MS2			540654		4.5		4.5
FALSE			N-Hexadecanoylpyrrolidine	C20 H39 N O	Full match	No results	No results	No results	Partial match	Full match	-0.78	309.303	310.31	[M+H]+1	15.879	2.71955e+07	13	0	0	0				No matches found	No matches found	No matches found	No matches found	No matches found	No matches found	Single match found	No matches found	+	DDA for preferred ion	98.6891	2.42528e+07	2.71955e+07	1.69835e+07	8.9	8.9	6.2	6.7
FALSE			N-gondoylethanolamine	C22 H43 N O2	Full match	No results	No results	No results	Full match	No results	-0.26	353.329	336.326	[M+H-H2O]+1	13.7	2.77563e+06	9	0	0	0				No matches found	No matches found	No matches found	No matches found	No matches found	No matches found	No matches found	No matches found	+	DDA for other ion	87.8554	1.34844e+06	2.34733e+06	2.77563e+06	6.4	5.9	6.4	4.8
FALSE			Neoansamycin A	C30 H37 N O7	Full match	No results	No results	No results	Partial match	Full match	1.03	523.258	262.636	[M+2H]+2	15.169	71861.1	25	0	0	0				No matches found	No matches found	No matches found	No matches found	No matches found	No matches found	No matches found	Multiple matches found	+	No MS2		71861.1			0.5	0.5
FALSE			N-Dodecylsarcosinate	C15 H31 N O2	Full match	No results	No results	No results	Partial match	Full match	0.52	257.236	258.243	[M+H]+1	13.136	971826	8	0	0	0				No matches found	No matches found	No matches found	No matches found	No matches found	No matches found	Single match found	No matches found	+	No MS2				971826	1.7			1.7
FALSE			N-Dodecylsarcosinate	C15 H31 N O2	Full match	No results	No results	No results	Partial match	Full match	0.4	257.236	258.243	[M+H]+1	12.716	85019.7	8	0	0	0				No matches found	No matches found	No matches found	No matches found	No matches found	No matches found	Single match found	No matches found	+	No MS2		85019.7			1.1	1.1
FALSE			N-Dodecyl-L-serinamide	C15 H32 N2 O2	Full match	No results	No results	No results	Full match	No results	-0.35	272.246	273.254	[M+H]+1	10.659	4.23958e+07	4	0	0	0				No matches found	No matches found	No matches found	No matches found	No matches found	No matches found	No matches found	No matches found	+	DDA for preferred ion	100	4.23958e+07	4.09881e+07	4.0837e+07	7.8	7.8	7.3	7.8
FALSE			N-Dodecylformamide	C13 H27 N O	Full match	No results	No results	No results	Full match	No results	0.7	213.209	214.217	[M+H]+1	12.866	683538	8	0	0	0				No matches found	No matches found	No matches found	No matches found	No matches found	No matches found	No matches found	No matches found	+	No MS2		629866	683538		4.5	3.4	4.5
FALSE			N-Dodecylformamide	C13 H27 N O	Full match	No results	No results	No results	Full match	No results	0.57	213.209	214.217	[M+H]+1	13.1	418248	8	0	0	0				No matches found	No matches found	No matches found	No matches found	No matches found	No matches found	No matches found	No matches found	+	No MS2		418248	355941		6.3	5.8	6.3
FALSE			N-Dodecylformamide	C13 H27 N O	Full match	No results	No results	No results	Full match	No results	0.24	213.209	214.217	[M+H]+1	13.41	314465	8	0	0	0				No matches found	No matches found	No matches found	No matches found	No matches found	No matches found	No matches found	No matches found	+	No MS2		286779	314465		4.7	2.5	4.7
FALSE			N-Decyl-D-serinamide	C13 H28 N2 O2	Full match	No results	No results	No results	Full match	No results	0.21	244.215	245.222	[M+H]+1	9.147	1.82951e+06	10	0	0	0				No matches found	No matches found	No matches found	No matches found	No matches found	No matches found	No matches found	No matches found	+	DDA for preferred ion	93.0414	1.07381e+06	761454	1.82951e+06	7.2	7.2	7.2	4.2
FALSE			N-decanoyl-L-homoserine lactone	C14 H25 N O3	Full match	No results	No results	No results	Partial match	Full match	0.3	255.184	256.191	[M+H]+1	10.167	146013	45	0	0	0				No matches found	No matches found	No matches found	No matches found	No matches found	No matches found	No matches found	Multiple matches found	+	No MS2			146013		1.6		1.6
FALSE			N-decanoyl-L-homoserine lactone	C14 H25 N O3	Full match	No results	No results	No results	Partial match	Full match	0.21	255.184	256.191	[M+H]+1	9.171	1.26532e+06	45	0	0	0				No matches found	No matches found	No matches found	No matches found	No matches found	No matches found	No matches found	Multiple matches found	+	No MS2		1.21605e+06	1.26532e+06	1.06865e+06	7.7	6.4	6.4	7.7
FALSE			N-Decanoylglycine	C12 H23 N O3	Full match	No results	No results	No results	Partial match	Full match	-0.03	229.168	230.175	[M+H]+1	7.687	342510	40	0	0	0				No matches found	No matches found	No matches found	No matches found	No matches found	No matches found	Multiple matches found	No matches found	+	No MS2			342510		2.5		2.5
FALSE			N-Decanoylglycine	C12 H23 N O3	Full match	No results	No results	No results	Partial match	Full match	-2.16	229.167	230.175	[M+H]+1	5.301	67597.6	40	0	0	0				No matches found	No matches found	No matches found	No matches found	No matches found	No matches found	Multiple matches found	No matches found	+	No MS2				67597.6	0.5			0.5
FALSE			N-Decanoylglycine	C12 H23 N O3	Full match	No results	No results	No results	Partial match	Full match	0.29	229.168	212.165	[M+H-H2O]+1	9.169	7.77383e+06	40	0	0	0				No matches found	No matches found	No matches found	No matches found	No matches found	No matches found	Multiple matches found	No matches found	+	DDA for preferred ion	94.8089	6.39013e+06	7.77383e+06	7.38497e+06	9.5	9.5	9.5	9.5
FALSE			N-Cyclopropyl-trans-2-cis-6-nonadienamide	C12 H19 N O	Full match	No results	No results	No results	Partial match	Full match	0.82	193.147	194.154	[M+H]+1	7.928	303012	50	0	0	0				No matches found	No matches found	No matches found	No matches found	No matches found	No matches found	Multiple matches found	Multiple matches found	+	No MS2		303012			4.1	4.1
FALSE			N-Cyclopropyl-2-[(2S,3R,4S,5R)-3,4-dihydroxy-5-{[(methylsulfonyl)amino]methyl}tetrahydro-2-furanyl]acetamide	C11 H20 N2 O6 S	No match	Invalid mass	No results	No results	No match	No match	-58453.6	290.094	291.102	[M+H]+1	11.944	3.40547e+06	61	1	0	0	67	8.4		No matches found	No matches found	No matches found	No matches found	No matches found	No matches found	Multiple matches found	Multiple matches found	+	DDA for preferred ion	94.8063	3.09391e+06	3.40547e+06	3.01623e+06	8	8	8	8
FALSE			N-cyclooctylurea	C9 H18 N2 O	Full match	Full match	No results	No results	Partial match	Partial match	0.3	170.142	171.149	[M+H]+1	15.973	1.80925e+07	55	1	0	0	67.3	8.4		No matches found	No matches found	No matches found	No matches found	No matches found	No matches found	Single match found	No matches found	+	DDA for preferred ion	95.7341	1.80925e+07	6.11187e+06	1.59718e+07	4	2.4	3.5	4
FALSE			N-cyclooctylurea	C9 H18 N2 O	Full match	Full match	No results	No results	Partial match	Partial match	0.24	170.142	171.149	[M+H]+1	13.369	3.88528e+06	55	1	0	0	64.7	8.2		No matches found	No matches found	No matches found	No matches found	No matches found	No matches found	Single match found	No matches found	+	DDA for preferred ion	95.5749			3.88528e+06	7.3			7.3
FALSE			N-cyclooctylurea	C9 H18 N2 O	Full match	Full match	No results	No results	Partial match	Partial match	0.15	170.142	171.149	[M+H]+1	13.692	8.90631e+06	55	1	0	0	66.5	8.3		No matches found	No matches found	No matches found	No matches found	No matches found	No matches found	Single match found	No matches found	+	DDA for preferred ion	98.7386	8.90631e+06			5.1	5.1
FALSE			N-cyclooctylurea	C9 H18 N2 O	Full match	Full match	No results	No results	Partial match	Partial match	-0.22	170.142	171.149	[M+H]+1	13.544	4.09621e+06	55	1	0	0	64.5	8.2		No matches found	No matches found	No matches found	No matches found	No matches found	No matches found	Single match found	No matches found	+	DDA for preferred ion	98.4654		4.09621e+06	3.18058e+06	7.8		7.8	7.5
FALSE			N-cyclooctylurea	C9 H18 N2 O	Full match	Full match	No results	No results	Partial match	Partial match	-0.65	170.142	171.149	[M+H]+1	15.178	5.50937e+06	55	1	0	0	65.2	8.3		No matches found	No matches found	No matches found	No matches found	No matches found	No matches found	Single match found	No matches found	+	DDA for preferred ion	97.0885		5.50937e+06		1.8		1.8
FALSE			N-Butyl-3-[(cyclobutylamino)methyl]-N-methylimidazo[1,2-a]pyridine-2-carboxamide	C18 H26 N4 O	Full match	No results	No results	No results	Full match	No match	-4.7	314.209	315.216	[M+H]+1	12.856	46816.9	162	0	0	0				No matches found	No matches found	No matches found	No matches found	No matches found	No matches found	No matches found	Multiple matches found	+	No MS2			46816.9		7.6		7.6
FALSE			N-Acetylsphinganine	C20 H41 N O3	Full match	No results	No results	No results	Partial match	Full match	0.53	343.309	344.316	[M+H]+1	11.625	1.83814e+06	8	0	0	0				No matches found	No matches found	No matches found	No matches found	No matches found	No matches found	Single match found	No matches found	+	No MS2		1.83814e+06			1.5	1.5
FALSE			N2-methyl-N-[(1S,2R,3R,5S)-2,3,5-trihydroxy-5-{[(3S)-2-oxo-3-piperidinyl]carbamoyl}cyclohexyl]-L-leucinamide	C19 H34 N4 O6	Not the top hit	Full match	No results	No results	Not the top hit	No results	-2.9	414.247	432.281	[M+NH4]+1	6.768	1.54346e+06	30	1	0	0	84.1	68		No matches found	No matches found	No matches found	No matches found	No matches found	No matches found	No matches found	No matches found	+	DDA for other ion	100	1.41925e+06	1.46286e+06	1.54346e+06	8.6	8.6	7.5	8
FALSE			N′-(2-Aminoethyl)-N,N-dimethylsulfuric diamide	C4 H13 N3 O2 S	Full match	No results	No results	No results	Not the top hit	No match	-0.46	167.073	168.08	[M+H]+1	10.86	281939	12	0	0	0				No matches found	No matches found	No matches found	No matches found	No matches found	No matches found	Single match found	No matches found	+	No MS2		281939			4.1	4.1
FALSE			N~5~-(Diaminomethylene)-N,N-dioctyl-L-ornithinamide	C22 H47 N5 O	No results	No results	No results	No results	Full match	No results	-0.29	397.378	398.385	[M+H]+1	13.339	13814.7	1	0	0	0				No matches found	No matches found	No matches found	No matches found	No matches found	No matches found	No matches found	No matches found	+	No MS2				13814.7	6.5			6.5
FALSE			N~5~-(Diaminomethylene)-L-ornithyl-L-serylglycyl-L-prolyl-L-prolylglycyl-L-leucyl-L-glutaminylglycyl-N~5~-(diaminomethylene)-L-ornithyl-L-leucyl-L-glutaminyl-N~5~-(diaminomethylene)-L-ornithyl-L-leucy l-L-leucyl-L-glutamine	C76 H134 N28 O21	No results	No results	No results	No results	Full match	No results	-4.23	1775.02	444.762	[M+4H]+4	9.705	122218	1	0	0	0				No matches found	No matches found	No matches found	No matches found	No matches found	No matches found	No matches found	No matches found	+	No MS2			122218		0		0
FALSE			N~4~-Decyl-N~2~-[2-(dimethylamino)ethyl]-6-methyl-2,4-pyrimidinediamine	C19 H37 N5	Full match	No results	No results	No results	Full match	No results	-2.85	335.304	336.311	[M+H]+1	13.732	182246	4	0	0	0				No matches found	No matches found	No matches found	No matches found	No matches found	No matches found	No matches found	No matches found	+	No MS2		182246			3.6	3.6
FALSE			N~4~-Decyl-N~2~-[2-(dimethylamino)ethyl]-6-methyl-2,4-pyrimidinediamine	C19 H37 N5	Full match	No results	No results	No results	Full match	No results	-3.67	335.304	336.311	[M+H]+1	15.033	119991	4	0	0	0				No matches found	No matches found	No matches found	No matches found	No matches found	No matches found	No matches found	No matches found	+	No MS2		119991			1.6	1.6
FALSE			N~2~-[4-({[3-(Cyclohexylamino)propyl]amino}methyl)benzyl]-6-(1-piperazinyl)-2,4-pyrimidinediamine	C25 H40 N8	Full match	No results	No results	No results	Full match	No match	-2.54	452.336	453.344	[M+H]+1	7.318	884511	3	0	0	0				No matches found	No matches found	No matches found	No matches found	No matches found	No matches found	No matches found	Multiple matches found	+	No MS2		794205	884511	823533	8.3	8.3	6.6	7.2
FALSE			N~2~-[3-(Dimethylamino)propyl]-N~4~-dodecyl-6-methyl-2,4-pyrimidinediamine	C22 H43 N5	Full match	No results	No results	No results	Full match	No results	-3.54	377.351	378.358	[M+H]+1	14.227	1.75134e+06	2	0	0	0				No matches found	No matches found	No matches found	No matches found	No matches found	No matches found	No matches found	No matches found	+	No MS2			1.75134e+06		4.2		4.2
FALSE			N~2~-[3-(Dimethylamino)propyl]-N~4~-dodecyl-6-methyl-2,4-pyrimidinediamine	C22 H43 N5	Full match	No results	No results	No results	Full match	No results	-3.59	377.35	378.358	[M+H]+1	14.366	7.10043e+06	2	0	0	0				No matches found	No matches found	No matches found	No matches found	No matches found	No matches found	No matches found	No matches found	+	DDA for preferred ion	98.4046	6.70581e+06	7.10043e+06	4.25463e+06	5.3	5.3	4.6	4.6
FALSE			N~2~-[2-(Dimethylamino)ethyl]-N~4~-dodecyl-6-methyl-2,4-pyrimidinediamine	C21 H41 N5	Full match	No results	No results	No results	Full match	No results	-3.5	363.335	364.342	[M+H]+1	13.57	2.56879e+06	3	0	0	0				No matches found	No matches found	No matches found	No matches found	No matches found	No matches found	No matches found	No matches found	+	DDA for preferred ion	93.2623	2.56879e+06	2.49102e+06	1.71909e+06	7.5	7.5	4.8	5.3
FALSE			N~2~-[2-(Dimethylamino)ethyl]-N~4~-dodecyl-6-methyl-2,4-pyrimidinediamine	C21 H41 N5	Full match	No results	No results	No results	Full match	No results	-3.81	363.335	364.342	[M+H]+1	13.887	3.55542e+06	3	0	0	0				No matches found	No matches found	No matches found	No matches found	No matches found	No matches found	No matches found	No matches found	+	DDA for preferred ion	94.6383	2.25207e+06	3.25071e+06	3.55542e+06	6.4	6.4	4.2	4.6
FALSE			N~2~-[2-(Dimethylamino)ethyl]-6-methyl-N~4~-tetradecyl-2,4-pyrimidinediamine	C23 H45 N5	Full match	No results	No results	No results	Full match	No results	-3.08	391.366	392.374	[M+H]+1	15.516	185715	2	0	0	0				No matches found	No matches found	No matches found	No matches found	No matches found	No matches found	No matches found	No matches found	+	No MS2				185715	0.9			0.9
FALSE			N~2~-[2-(Dimethylamino)ethyl]-6-methyl-N~4~-tetradecyl-2,4-pyrimidinediamine	C23 H45 N5	Full match	No results	No results	No results	Full match	No results	-3.47	391.366	392.373	[M+H]+1	15.042	1.46476e+06	2	0	0	0				No matches found	No matches found	No matches found	No matches found	No matches found	No matches found	No matches found	No matches found	+	No MS2		1.14945e+06		1.46476e+06	8	8		3.2
FALSE			N~2~-[2-(Dimethylamino)ethyl]-6-methyl-N~4~-tetradecyl-2,4-pyrimidinediamine	C23 H45 N5	Full match	No results	No results	No results	Full match	No results	-3.72	391.366	392.373	[M+H]+1	14.925	791961	2	0	0	0				No matches found	No matches found	No matches found	No matches found	No matches found	No matches found	No matches found	No matches found	+	DDA for preferred ion	93.9942	552003	679941	791961	7.7	7.7	1.7	7.2
FALSE			N~2~-[2-(Dimethylamino)ethyl]-6-methyl-N~4~-tetradecyl-2,4-pyrimidinediamine	C23 H45 N5	Full match	No results	No results	No results	Full match	No results	-3.71	391.366	392.373	[M+H]+1	14.869	659305	2	0	0	0				No matches found	No matches found	No matches found	No matches found	No matches found	No matches found	No matches found	No matches found	+	No MS2				659305	3.4			3.4
FALSE			N~2~-[2-(Dimethylamino)ethyl]-6-methyl-N~4~-tetradecyl-2,4-pyrimidinediamine	C23 H45 N5	Full match	No results	No results	No results	Full match	No results	-3.71	391.366	392.373	[M+H]+1	15.22	245434	2	0	0	0				No matches found	No matches found	No matches found	No matches found	No matches found	No matches found	No matches found	No matches found	+	No MS2				245434	3			3
FALSE			N~2~-[2-(Dimethylamino)ethyl]-6-methyl-N~4~-tetradecyl-2,4-pyrimidinediamine	C23 H45 N5	Full match	No results	No results	No results	Full match	No results	-3.79	391.366	392.373	[M+H]+1	15.399	72578.7	2	0	0	0				No matches found	No matches found	No matches found	No matches found	No matches found	No matches found	No matches found	No matches found	+	No MS2				72578.7	3.8			3.8
FALSE			N~2~-(trans-4-Aminocyclohexyl)-9-cyclopentyl-N~6~-[4-(4-ethyl-1-piperazinyl)phenyl]-9H-purine-2,6-diamine	C28 H41 N9	Full match	No results	No results	No results	Full match	No match	-4.41	503.346	504.354	[M+H]+1	13.63	114837	2	0	0	0				No matches found	No matches found	No matches found	No matches found	No matches found	No matches found	No matches found	Single match found	+	No MS2		114837		105693	6.5	3.8		6.5
FALSE			N-{2-[5-(4-Aminobutyl)-2-thienyl]ethyl}-N′-(2-aminoethyl)-1,2-ethanediamine	C14 H28 N4 S	Full match	No results	No results	No results	Full match	No results	-1.25	284.203	285.21	[M+H]+1	13.552	3.40683e+06	1	0	0	0				No matches found	No matches found	No matches found	No matches found	No matches found	No matches found	No matches found	No matches found	+	No MS2		3.40683e+06			1.5	1.5
FALSE			N-{2-[2-(2-Aminoethoxy)ethoxy]ethyl}octadecanamide	C24 H50 N2 O3	Full match	No results	No results	No results	Full match	No results	1.21	414.383	415.39	[M+H]+1	12.738	129524	1	0	0	0				No matches found	No matches found	No matches found	No matches found	No matches found	No matches found	No matches found	No matches found	+	No MS2				129524	2.2			2.2
FALSE			N-{2-[2-(2-Aminoethoxy)ethoxy]ethyl}octadecanamide	C24 H50 N2 O3	Full match	No results	No results	No results	Full match	No results	0.92	414.383	415.39	[M+H]+1	13.093	1.22545e+06	1	0	0	0				No matches found	No matches found	No matches found	No matches found	No matches found	No matches found	No matches found	No matches found	+	No MS2		1.22545e+06		445033	7.2	4.2		7.2
FALSE			N-{2-[2-(2-Aminoethoxy)ethoxy]ethyl}octadecanamide	C24 H50 N2 O3	Full match	No results	No results	No results	Full match	No results	0.63	414.382	415.39	[M+H]+1	12.156	452922	1	0	0	0				No matches found	No matches found	No matches found	No matches found	No matches found	No matches found	No matches found	No matches found	+	No MS2				452922	2.8			2.8
FALSE			N-{2-[2-(2-Aminoethoxy)ethoxy]ethyl}octadecanamide	C24 H50 N2 O3	Full match	No results	No results	No results	Full match	No results	0.57	414.382	415.39	[M+H]+1	13.388	513036	1	0	0	0				No matches found	No matches found	No matches found	No matches found	No matches found	No matches found	No matches found	No matches found	+	No MS2		334914	436291	513036	6.6	3.6	3.4	6.6
FALSE			N-{2-[2-(2-Aminoethoxy)ethoxy]ethyl}octadecanamide	C24 H50 N2 O3	Full match	No results	No results	No results	Full match	No results	0.11	414.382	415.389	[M+H]+1	13.117	672450	1	0	0	0				No matches found	No matches found	No matches found	No matches found	No matches found	No matches found	No matches found	No matches found	+	No MS2			672450		3.4		3.4
FALSE			N-{2-[2-(2-Aminoethoxy)ethoxy]ethyl}octadecanamide	C24 H50 N2 O3	Full match	No results	No results	No results	Full match	No results	0.07	414.382	415.389	[M+H]+1	13.892	632476	1	0	0	0				No matches found	No matches found	No matches found	No matches found	No matches found	No matches found	No matches found	No matches found	+	No MS2		413292		632476	7.7	2		7.7
FALSE			N-{2-[2-(2-Aminoethoxy)ethoxy]ethyl}octadecanamide	C24 H50 N2 O3	Full match	No results	No results	No results	Full match	No results	0.04	414.382	415.389	[M+H]+1	13.809	256746	1	0	0	0				No matches found	No matches found	No matches found	No matches found	No matches found	No matches found	No matches found	No matches found	+	No MS2			256746	210660	7.4		6.3	7.4
FALSE			N-{2-[2-(2-Aminoethoxy)ethoxy]ethyl}octadecanamide	C24 H50 N2 O3	Full match	No results	No results	No results	Full match	No results	0.04	414.382	415.389	[M+H]+1	12.949	315907	1	0	0	0				No matches found	No matches found	No matches found	No matches found	No matches found	No matches found	No matches found	No matches found	+	No MS2				315907	7.4			7.4
FALSE			N-{2-[2-(2-Aminoethoxy)ethoxy]ethyl}octadecanamide	C24 H50 N2 O3	No results	No results	No results	No results	Full match	No results	-0.55	414.382	415.389	[M+H]+1	12.032	99405	1	0	0	0				No matches found	No matches found	No matches found	No matches found	No matches found	No matches found	No matches found	No matches found	+	No MS2				99405	6.5			6.5
FALSE			N-{1-[2-(Diethylamino)ethyl]-1H-pyrazol-4-yl}-1-(2-methyl-2-propanyl)-4-piperidinamine	C18 H35 N5	Full match	No results	No results	No results	Full match	No results	-3.94	321.288	322.295	[M+H]+1	12.201	298964	5	0	0	0				No matches found	No matches found	No matches found	No matches found	No matches found	No matches found	No matches found	No matches found	+	No MS2		298964			0.3	0.3
FALSE			N-{1-[2-(Diethylamino)ethyl]-1H-pyrazol-4-yl}-1-(2-methyl-2-propanyl)-4-piperidinamine	C18 H35 N5	Full match	No results	No results	No results	Full match	No results	-4.03	321.288	322.295	[M+H]+1	12.488	365022	5	0	0	0				No matches found	No matches found	No matches found	No matches found	No matches found	No matches found	No matches found	No matches found	+	No MS2		365022			3.6	3.6
FALSE			N-{[1-(4-Methyl-1-piperazinyl)cyclohexyl]methyl}-1-(1-pyrrolidinyl)cyclopentanecarboxamide	C22 H40 N4 O	Full match	No results	No results	No results	Full match	No results	-3.41	376.319	377.326	[M+H]+1	14.385	885338	2	0	0	0				No matches found	No matches found	No matches found	No matches found	No matches found	No matches found	No matches found	No matches found	+	No MS2		885338	263285	278391	4.1	3.4	4.1	0.9
FALSE			N-{[(3-Aminobenzyl)oxy]carbonyl}-O-phosphono-L-tyrosyl-α-methyl-L-tyrosyl-L-aspartamide	C31 H37 N6 O11 P	No results	No results	No results	No results	Full match	No results	1.52	700.227	701.234	[M+H]+1	14.027	361312	8	0	0	0				No matches found	No matches found	No matches found	No matches found	No matches found	No matches found	No matches found	No matches found	+	No MS2			361312		0.3		0.3
FALSE			N-[3-Hydroxy-1-oxo-1-(tetradecylamino)-2-propanyl]cyclohexanecarboxamide	C24 H46 N2 O3	Full match	No results	No results	No results	Full match	No results	0.92	410.351	411.358	[M+H]+1	13.155	466622	4	0	0	0				No matches found	No matches found	No matches found	No matches found	No matches found	No matches found	No matches found	No matches found	+	No MS2			466622	268604	6.3		1.7	6.3
FALSE			N-[3-(Dimethylamino)propyl]-3-(2,2-dimethyltetrahydro-2H-pyran-4-yl)-6-methylheptanamide	C20 H40 N2 O2	Full match	No results	No results	No results	Full match	No results	0	340.309	341.316	[M+H]+1	12.984	212583	4	0	0	0				No matches found	No matches found	No matches found	No matches found	No matches found	No matches found	No matches found	No matches found	+	No MS2				212583	5.2			5.2
FALSE			N-[3-({4-[(3-Aminopropyl)amino]butyl}amino)propyl]-3-cyclohexyl-N~2~-(cyclopropylcarbonyl)-L-alaninamide	C23 H45 N5 O2	Full match	No results	No results	No results	Full match	No results	-2.97	423.356	424.363	[M+H]+1	13.065	2.21033e+06	1	0	0	0				No matches found	No matches found	No matches found	No matches found	No matches found	No matches found	No matches found	No matches found	+	DDA for preferred ion	100	1.97892e+06	2.08342e+06	2.21033e+06	9.1	9.1	8	8
FALSE			N-[2-(Dimethylamino)ethyl]-N′-dodecyl-4,6-pyrimidinediamine	C20 H39 N5	Full match	No results	No results	No results	Full match	No results	-4.28	349.319	350.326	[M+H]+1	13.509	6.32281e+06	4	0	0	0				No matches found	No matches found	No matches found	No matches found	No matches found	No matches found	No matches found	No matches found	+	DDA for preferred ion	90.3445	6.32281e+06	5.93607e+06	5.88182e+06	9.5	9.5	7.3	9.5
FALSE			N-[2-(12-Aminododecyl)-6-methyl-4-pyrimidinyl]-1,2-ethanediamine	C19 H37 N5	Full match	No results	No results	No results	Full match	No results	-3.76	335.304	336.311	[M+H]+1	12.924	2.45054e+06	4	0	0	0				No matches found	No matches found	No matches found	No matches found	No matches found	No matches found	No matches found	No matches found	+	DDA for preferred ion	49.2483	2.43031e+06	2.37054e+06	2.45054e+06	7	7	7	5.9
FALSE			N-[2-(12-Aminododecyl)-6-methyl-4-pyrimidinyl]-1,2-ethanediamine	C19 H37 N5	Full match	No results	No results	No results	Full match	No results	-3.9	335.304	336.311	[M+H]+1	13.092	6.57915e+06	4	0	0	0				No matches found	No matches found	No matches found	No matches found	No matches found	No matches found	No matches found	No matches found	+	DDA for preferred ion	90.056	5.56414e+06	6.57915e+06	6.398e+06	8.9	7.3	6.7	8.9
FALSE			N-[2-(12-Aminododecyl)-6-methyl-4-pyrimidinyl]-1,2-ethanediamine	C19 H37 N5	Full match	No results	No results	No results	Full match	No results	-3.94	335.304	336.311	[M+H]+1	13.941	636722	4	0	0	0				No matches found	No matches found	No matches found	No matches found	No matches found	No matches found	No matches found	No matches found	+	DDA for preferred ion	9.44305	636722			1.2	1.2
FALSE			N-[2-(12-Aminododecyl)-6-methyl-4-pyrimidinyl]-1,2-ethanediamine	C19 H37 N5	Full match	No results	No results	No results	Full match	No results	-4.08	335.304	336.311	[M+H]+1	12.741	1.29652e+07	4	0	0	0				No matches found	No matches found	No matches found	No matches found	No matches found	No matches found	No matches found	No matches found	+	DDA for preferred ion	81.1512	1.29652e+07	1.18335e+07	1.10469e+07	7.8	7.3	7.8	7.8
FALSE			N-[1-(octadecyloxy)-4-(2H-tetrazol-5-yl)butan-2-yl]acetamide	C25 H49 N5 O2	Full match	No results	No results	No results	Full match	No results	-2.33	451.388	452.395	[M+H]+1	13.458	1.15351e+06	2	0	0	0				No matches found	No matches found	No matches found	No matches found	No matches found	No matches found	No matches found	No matches found	+	No MS2		1.12135e+06	1.15351e+06	670120	3.9	3.2	3.2	3.9
FALSE			N-[1-(2H-tetrazol-5-yl)heptan-3-yl]tridecanamide	C21 H41 N5 O	Full match	No results	No results	No results	Full match	No results	-3.28	379.33	380.337	[M+H]+1	13.091	4.50289e+06	2	0	0	0				No matches found	No matches found	No matches found	No matches found	No matches found	No matches found	No matches found	No matches found	+	DDA for preferred ion	100	3.80621e+06	3.60216e+06	4.50289e+06	8.9	8.4	8.4	8.9
FALSE			N-[(Ethoxycarbonyl)methyl)-p-menthane-3-carboxamide	C15 H27 N O3	Full match	No results	No results	No results	Partial match	Full match	1.21	269.199	270.207	[M+H]+1	10.357	131668	37	0	0	0				No matches found	No matches found	No matches found	No matches found	No matches found	No matches found	Single match found	No matches found	+	No MS2			131668		2.7		2.7
FALSE			N-[(4S,5R)-1,5-dihydroxyicosan-4-yl]acetamide	C22 H45 N O3	Full match	No results	No results	No results	Full match	No results	0.2	371.34	372.347	[M+H]+1	13.089	4.9683e+06	2	0	0	0				No matches found	No matches found	No matches found	No matches found	No matches found	No matches found	No matches found	No matches found	+	DDA for preferred ion	61.4388	3.77052e+06	4.9683e+06	4.40208e+06	9.5	8.4	9.5	8.9
FALSE			N-[(4S,5R)-1,5-dihydroxyicosan-4-yl]acetamide	C22 H45 N O3	Full match	No results	No results	No results	Full match	No results	0.21	371.34	372.347	[M+H]+1	12.872	3.65022e+06	2	0	0	0				No matches found	No matches found	No matches found	No matches found	No matches found	No matches found	No matches found	No matches found	+	DDA for preferred ion	70.977	3.44659e+06	3.61738e+06	3.65022e+06	8.4	7.5	8.4	8.4
FALSE			N-[(4-Ethyl-5-methyl-4H-1,2,4-triazol-3-yl)methyl]-1-(3-methoxypropyl)-N-methyl-3-pyrrolidinamine	C15 H29 N5 O	Full match	No results	No results	No results	Full match	No results	-4.37	295.236	296.243	[M+H]+1	7.697	5.7544e+06	8	0	0	0				No matches found	No matches found	No matches found	No matches found	No matches found	No matches found	No matches found	No matches found	+	DDA for preferred ion	92.5752	5.7544e+06	5.74924e+06	4.21149e+06	8.4	7.8	7.8	8.4
FALSE			N-[(4-Ethyl-5-methyl-4H-1,2,4-triazol-3-yl)methyl]-1-(3-methoxypropyl)-N-methyl-3-pyrrolidinamine	C15 H29 N5 O	Full match	No results	No results	No results	Full match	No results	-4.64	295.236	296.243	[M+H]+1	8.693	9.27884e+06	8	0	0	0				No matches found	No matches found	No matches found	No matches found	No matches found	No matches found	No matches found	No matches found	+	DDA for preferred ion	100	5.33545e+06	2.64921e+06	9.27884e+06	9.5	9.5	7.5	8.9
FALSE			N'-[(4-Chlorophenyl)methylene]-2-[5-methyl-7-oxo[1,2,4]triazolo[1,5-a]pyrimidin-4(7H)-yl]acetohydrazide	C15 H13 Cl N6 O2	No match	Full match	No results	No results	No match	No match	2.64	344.08	345.087	[M+H]+1	10.363	1.23354e+07	28	1	0	0	98.7	9.9		No matches found	No matches found	No matches found	No matches found	No matches found	No matches found	Single match found	No matches found	+	DDA for preferred ion	94.9037	1.06787e+07	1.23354e+07	8.38181e+06	8.9	8.9	8.9	8.4
FALSE			N-[(3R,4S,5S)-4-Hydroxy-5-tetradecyltetrahydro-3-furanyl]ethanimidamide	C20 H40 N2 O2	Full match	No results	No results	No results	Full match	No results	0.18	340.309	341.316	[M+H]+1	12.728	360437	4	0	0	0				No matches found	No matches found	No matches found	No matches found	No matches found	No matches found	No matches found	No matches found	+	DDA for preferred ion	10.2309	360437			1.4	1.4
FALSE			N-[(3R,4S,5S)-4-Hydroxy-5-tetradecyltetrahydro-3-furanyl]ethanimidamide	C20 H40 N2 O2	Full match	No results	No results	No results	Full match	No results	0.06	340.309	341.316	[M+H]+1	12.828	1.15063e+06	4	0	0	0				No matches found	No matches found	No matches found	No matches found	No matches found	No matches found	No matches found	No matches found	+	DDA for preferred ion	5.573	677333	927796	1.15063e+06	5.5	5.5	2.8	2.6
FALSE			N-[(2S,3S,4E)-3-Hydroxy-4-heptadecen-2-yl]-2,2-dimethylpropanamide	C22 H43 N O2	Full match	No results	No results	No results	Full match	No results	0.14	353.329	354.337	[M+H]+1	14.696	3.93219e+06	9	0	0	0				No matches found	No matches found	No matches found	No matches found	No matches found	No matches found	No matches found	No matches found	+	DDA for preferred ion	94.9753	1.60611e+06	3.93219e+06	2.99352e+06	8	7	7.3	8
FALSE			N-[(2S,3S)-3-fluoro-1-hydroxydodecan-2-yl]hexanamide	C18 H36 F N O2	Full match	No results	No results	No results	Full match	No results	1.79	317.274	318.281	[M+H]+1	12.092	58646.3	1	0	0	0				No matches found	No matches found	No matches found	No matches found	No matches found	No matches found	No matches found	No matches found	+	No MS2			58646.3		6.5		6.5
FALSE			N-[(2S)-1-{[3-({4-[(3-aminopropyl)amino]butyl}amino)propyl]amino}-3-cyclohexyl-1-oxopropan-2-yl]cyclobutanecarboxamide	C24 H47 N5 O2	Full match	No results	No results	No results	Full match	No results	-2.88	437.372	438.379	[M+H]+1	14.42	2.53709e+06	1	0	0	0				No matches found	No matches found	No matches found	No matches found	No matches found	No matches found	No matches found	No matches found	+	DDA for preferred ion	89.6394	1.14704e+06	1.56065e+06	2.53709e+06	5.3	5.3	4.2	4.8
FALSE			N,N-Dimethylsphingosine	C20 H41 N O2	Full match	No results	No results	No results	Full match	Full match	0.06	327.314	328.321	[M+H]+1	13.586	1.34924e+06	12	0	0	0				No matches found	No matches found	No matches found	No matches found	No matches found	No matches found	Multiple matches found	No matches found	+	DDA for preferred ion	44.3127	958777	1.26138e+06	1.34924e+06	7.5	5	7.5	5.9
FALSE			N,N-Dimethylsphingosine	C20 H41 N O2	Full match	Full match	No results	No results	Full match	Full match	-0.13	327.314	310.31	[M+H-H2O]+1	13.488	3.06181e+06	12	1	0	0	61.9	8.1		No matches found	No matches found	No matches found	No matches found	No matches found	No matches found	Multiple matches found	No matches found	+	DDA for other ion	98.2218	2.71729e+06	1.62258e+06	3.06181e+06	7.5	7.5	7.5	6.4
FALSE			N,N-Dimethyldodecylamine	C14 H31 N	Full match	No results	No results	No results	Full match	Full match	0.8	213.246	214.253	[M+H]+1	13.038	6.26974e+06	2	0	0	0				No matches found	No matches found	No matches found	No matches found	No matches found	No matches found	Multiple matches found	Single match found	+	No MS2		6.26974e+06			2.9	2.9
FALSE			N,N-Dimethylaniline	C8 H11 N	Full match	No results	No results	No results	Partial match	Full match	0.14	121.089	122.096	[M+H]+1	2.428	4.76281e+06	21	0	0	0				No matches found	No matches found	No matches found	No matches found	No matches found	No matches found	Multiple matches found	No matches found	+	No MS2			4.76281e+06		4.6		4.6
FALSE			N,N-Diisopropylethylamine (DIPEA)	C8 H19 N	Full match	Full match	No results	No results	Partial match	Full match	0.61	129.152	130.159	[M+H]+1	6.515	1.10486e+07	6	1	0	0	63.2	8.2		No matches found	No matches found	No matches found	No matches found	No matches found	No matches found	Multiple matches found	No matches found	+	DDA for preferred ion	47.6409	1.10486e+07	6.74317e+06	8.34603e+06	8.4	8.4	8.4	7.8
FALSE			N,N-Didesmethyltramadol	C14 H21 N O2	Full match	No results	No results	No results	Partial match	Full match	-0.72	235.157	236.164	[M+H]+1	7.036	21799.2	233	0	0	0				No matches found	No matches found	No matches found	No matches found	No matches found	No matches found	Multiple matches found	Multiple matches found	+	No MS2				21799.2	3.3			3.3
FALSE			N,N′-Di-1,3-thiazol-2-ylimidoformamide	C7 H6 N4 S2	Full match	No results	No results	No results	Full match	No results	-0.94	210.003	211.01	[M+H]+1	15.963	1.447e+06	5	0	0	0				No matches found	No matches found	No matches found	No matches found	No matches found	No matches found	No matches found	No matches found	+	DDA for preferred ion	100			1.447e+06	8.6			8.6
FALSE			N,N′-Bis(2-methyl-2-propanyl)nonanediamide	C17 H34 N2 O2	Full match	No results	No results	No results	Full match	No results	-0.01	298.262	299.269	[M+H]+1	11.349	986196	6	0	0	0				No matches found	No matches found	No matches found	No matches found	No matches found	No matches found	No matches found	No matches found	+	DDA for preferred ion	86.0373	806910	986196	948003	7.2	6.6	5	7.2
FALSE			N,N′-Bis(2-methyl-2-pentanyl)hexanediamide	C18 H36 N2 O2	Full match	No results	No results	No results	Full match	No results	0.05	312.278	313.285	[M+H]+1	11.814	1.71908e+06	6	0	0	0				No matches found	No matches found	No matches found	No matches found	No matches found	No matches found	No matches found	No matches found	+	DDA for preferred ion	94.5927	1.71908e+06	1.54457e+06	1.55098e+06	8	7.5	7.5	8
FALSE			N,N′-2,2′-Biphenyldiylbis{2-[(3-amino-9-acridinyl)sulfanyl]acetamide}	C42 H32 N6 O2 S2	No results	No results	No results	No results	Full match	No results	3.4	716.205	717.213	[M+H]+1	13.808	31841.8	6	0	0	0				No matches found	No matches found	No matches found	No matches found	No matches found	No matches found	No matches found	No matches found	+	No MS2				31841.8	7.1			7.1
FALSE			N,N′-1,2-Propanediylbis(2-ethylhexanamide)	C19 H38 N2 O2	Full match	No results	No results	No results	Full match	No results	-0.14	326.293	327.301	[M+H]+1	13.974	365150	4	0	0	0				No matches found	No matches found	No matches found	No matches found	No matches found	No matches found	No matches found	No matches found	+	No MS2		272233	365150	303355	7.4	7.4	6.3	5.2
FALSE			N,N,N′-Trimethyl-N′-[1-(5-propyl-1,3,4-thiadiazol-2-yl)-4-piperidinyl]-1,2-ethanediamine	C15 H29 N5 S	Full match	No results	No results	No results	Full match	No results	-3.66	311.213	334.202	[M+Na]+1	13.153	894041	2	0	0	0				No matches found	No matches found	No matches found	No matches found	No matches found	No matches found	No matches found	No matches found	+	DDA for other ion	88.9994			894041	7.2			7.2
FALSE			N-(R)-[2-(Hydroxyaminocarbonyl)methyl]-4-methylpentanoyl-L-t-butyl-alanyl-L-alanine, 2-aminoethyl Amide	C19 H37 N5 O5	Full match	No results	No results	No results	Partial match	Full match	-3.12	415.278	416.285	[M+H]+1	15.399	177539	5	0	0	0				No matches found	No matches found	No matches found	No matches found	No matches found	No matches found	Single match found	No matches found	+	No MS2		177539		119451	7.1	4.7		7.1
FALSE			N-(R)-[2-(Hydroxyaminocarbonyl)methyl]-4-methylpentanoyl-L-t-butyl-alanyl-L-alanine, 2-aminoethyl Amide	C19 H37 N5 O5	Full match	No results	No results	No results	Partial match	Full match	-3.31	415.278	416.285	[M+H]+1	15.346	214437	5	0	0	0				No matches found	No matches found	No matches found	No matches found	No matches found	No matches found	Single match found	No matches found	+	No MS2			214437		4.1		4.1
FALSE			N-(9-oxodecyl)acetamide	C12 H23 N O2	Full match	Full match	No results	No results	Partial match	No results	-0.71	213.173	214.18	[M+H]+1	9.933	4.93471e+07	44	1	0	0	61.6	29.4		No matches found	No matches found	No matches found	No matches found	No matches found	No matches found	No matches found	No matches found	+	DDA for preferred ion	92.5446	4.64926e+07	4.93471e+07	4.49321e+07	9.5	9.5	9.5	9.5
FALSE			N(6)-(Octanoyl)lysine	C14 H28 N2 O3	Full match	No results	No results	No results	Partial match	Full match	-0.61	272.21	273.217	[M+H]+1	7.684	497235	16	0	0	0				No matches found	No matches found	No matches found	No matches found	No matches found	No matches found	Single match found	No matches found	+	No MS2			497235		3.4		3.4
FALSE			N-(4-{[(4-chlorophenyl)sulfonyl]carbamoyl}benzoyl)-L-valyl-N~2~-cyclopentyl-N-(1,1,1-trifluoro-4-methyl-2-oxopentan-3-yl)glycinamide	C32 H38 Cl F3 N4 O7 S	No results	No results	No results	No results	Full match	No results	-3.23	714.208	715.215	[M+H]+1	13.098	39703.5	4	0	0	0				No matches found	No matches found	No matches found	No matches found	No matches found	No matches found	No matches found	No matches found	+	No MS2				39703.5	6.5			6.5
FALSE			N-(3-Fluorophenyl)-6-methyl-2-phenyl-4-pyrimidinamine	C17 H14 F N3	Full match	No results	No results	No results	Not the top hit	No results	0.53	279.117	280.125	[M+H]+1	15.955	2.39103e+06	46	0	0	0				No matches found	No matches found	No matches found	No matches found	No matches found	No matches found	No matches found	No matches found	+	No MS2		2.39103e+06	1.84857e+06	2.09065e+06	5.3	3.7	2.6	5.3
FALSE			N-(3-Butoxypropyl)cyclohexanecarboxamide	C14 H27 N O2	Full match	No results	No results	No results	Full match	No results	0.7	241.204	242.212	[M+H]+1	13.764	368428	28	0	0	0				No matches found	No matches found	No matches found	No matches found	No matches found	No matches found	No matches found	No matches found	+	No MS2		368428			3.6	3.6
FALSE			N-(3-acetamidopropyl)pyrrolidin-2-one	C9 H16 N2 O2	Full match	No results	No results	No results	Partial match	Full match	0.8	184.121	185.129	[M+H]+1	13.63	31583.9	49	0	0	0				No matches found	No matches found	No matches found	No matches found	No matches found	No matches found	Multiple matches found	Multiple matches found	+	No MS2				31583.9	8.7			8.7
FALSE			N-(3-acetamidopropyl)pyrrolidin-2-one	C9 H16 N2 O2	Full match	No results	No results	No results	Partial match	Full match	0.8	184.121	185.129	[M+H]+1	13.395	43475.7	49	0	0	0				No matches found	No matches found	No matches found	No matches found	No matches found	No matches found	Multiple matches found	Multiple matches found	+	No MS2				43475.7	7.6			7.6
FALSE			N-(2-methyl-3-oxodecanoyl)pyrrolidine	C15 H27 N O2	Full match	No results	No results	No results	Partial match	Full match	-0.09	253.204	254.211	[M+H]+1	14.756	188777	27	0	0	0				No matches found	No matches found	No matches found	No matches found	No matches found	No matches found	No matches found	Single match found	+	No MS2		80714.7	188777		5.2	2.7	5.2
FALSE			N-(2-Methoxyethyl)-N-(3-pentanyl)-2-(1H-tetrazol-1-yl)acetamide	C11 H21 N5 O2	Full match	No results	No results	No results	Full match	No results	-4.84	255.168	256.176	[M+H]+1	15.236	206354	3	0	0	0				No matches found	No matches found	No matches found	No matches found	No matches found	No matches found	No matches found	No matches found	+	No MS2		206354			0.9	0.9
FALSE			N-(2-Hydroxyethyl)-3-[(2R)-1-methyl-2-piperidinyl]-N-pentylpropanamide	C16 H32 N2 O2	Full match	No results	No results	No results	Full match	No results	-0.13	284.246	285.254	[M+H]+1	10.823	724353	9	0	0	0				No matches found	No matches found	No matches found	No matches found	No matches found	No matches found	No matches found	No matches found	+	DDA for preferred ion	61.1256	627746	607882	724353	8.3	6.6	7.2	8.3
FALSE			N-(2,2-Diethoxyethyl)hexadecanamide	C22 H45 N O3	Full match	No results	No results	No results	Full match	No results	0.26	371.34	372.347	[M+H]+1	12.231	3.33246e+06	2	0	0	0				No matches found	No matches found	No matches found	No matches found	No matches found	No matches found	No matches found	No matches found	+	DDA for preferred ion	68.1782	1.48377e+06	3.33246e+06	1.25822e+06	6.4	4.2	5.3	6.4
FALSE			N-(2,2-Diethoxyethyl)hexadecanamide	C22 H45 N O3	Full match	No results	No results	No results	Full match	No results	-0.06	371.34	372.347	[M+H]+1	12.776	734088	2	0	0	0				No matches found	No matches found	No matches found	No matches found	No matches found	No matches found	No matches found	No matches found	+	No MS2			734088		1.2		1.2
FALSE			N-(2,2-Diethoxyethyl)hexadecanamide	C22 H45 N O3	Full match	No results	No results	No results	Full match	No results	-0.22	371.34	372.347	[M+H]+1	12.33	1.17252e+06	2	0	0	0				No matches found	No matches found	No matches found	No matches found	No matches found	No matches found	No matches found	No matches found	+	No MS2		1.17252e+06			2.1	2.1
FALSE			N-(1-Adamantyl)urea	C11 H18 N2 O	Full match	No results	No results	No results	Partial match	Full match	1.16	194.142	195.149	[M+H]+1	13.75	21842.9	88	0	0	0				No matches found	No matches found	No matches found	No matches found	No matches found	No matches found	Single match found	Multiple matches found	+	No MS2				21842.9	0			0
FALSE			N-(11Z,14Z)-eicosadienoylethanolamine	C22 H41 N O2	Full match	No results	No results	No results	Full match	No results	0.28	351.314	352.321	[M+H]+1	13.819	725283	3	0	0	0				No matches found	No matches found	No matches found	No matches found	No matches found	No matches found	No matches found	No matches found	+	No MS2		725283			3.9	3.9
FALSE			N-(11Z,14Z)-eicosadienoylethanolamine	C22 H41 N O2	Full match	No results	No results	No results	Full match	No results	-0.24	351.314	352.321	[M+H]+1	14.143	1.10073e+06	3	0	0	0				No matches found	No matches found	No matches found	No matches found	No matches found	No matches found	No matches found	No matches found	+	DDA for preferred ion	94.8837		1.10073e+06		5.9		5.9
FALSE			N-(11Z,14Z)-eicosadienoylethanolamine	C22 H41 N O2	Full match	No results	No results	No results	Full match	No results	-0.24	351.314	352.321	[M+H]+1	12.167	745378	3	0	0	0				No matches found	No matches found	No matches found	No matches found	No matches found	No matches found	No matches found	No matches found	+	No MS2			745378		1.2		1.2
FALSE			N-(11-Aminoundecanoyl)-L-seryl-N-(3-cyclohexylpropyl)-L-lysinamide	C29 H57 N5 O4	No results	No results	No results	No results	Full match	No results	-2.24	539.44	540.447	[M+H]+1	14.899	135237	1	0	0	0				No matches found	No matches found	No matches found	No matches found	No matches found	No matches found	No matches found	No matches found	+	No MS2		135237		126969	5.4	3.3		5.4
FALSE			N-(11-Aminoundecanoyl)-L-seryl-N-(3-cyclohexylpropyl)-L-lysinamide	C29 H57 N5 O4	No results	No results	No results	No results	Full match	No results	-2.71	539.44	540.447	[M+H]+1	14.947	438943	1	0	0	0				No matches found	No matches found	No matches found	No matches found	No matches found	No matches found	No matches found	No matches found	+	No MS2			438943	255553	4.1		2.3	4.1
FALSE			N-(11-Aminoundecanoyl)-L-seryl-N-(2-cyclooctylethyl)-L-lysinamide	C30 H59 N5 O4	Full match	No results	No results	No results	Full match	No results	-2.51	553.455	554.463	[M+H]+1	14.39	425168	1	0	0	0				No matches found	No matches found	No matches found	No matches found	No matches found	No matches found	No matches found	No matches found	+	No MS2		425168		383837	5.2	5.2		4.7
FALSE			N-(11-Aminoundecanoyl)-L-seryl-N-(2-cyclohexylethyl)-L-lysinamide	C28 H55 N5 O4	Full match	No results	No results	No results	Full match	No results	-2.15	525.424	526.432	[M+H]+1	14.369	694847	2	0	0	0				No matches found	No matches found	No matches found	No matches found	No matches found	No matches found	No matches found	No matches found	+	No MS2		262078	694847	267095	5.8	5.8	5.5	2.5
FALSE			Myristoylglycine	C16 H31 N O3	Full match	No results	No results	No results	Partial match	Full match	0.59	285.231	286.238	[M+H]+1	10.355	1.72627e+06	6	0	0	0				No matches found	No matches found	No matches found	No matches found	No matches found	No matches found	Single match found	No matches found	+	No MS2		1.67621e+06	1.72627e+06		4.2	3.7	4.2
FALSE			Myristamide	C14 H29 N O	Full match	No results	No results	No results	Full match	No results	0.68	227.225	228.232	[M+H]+1	14.728	392787	10	0	0	0				No matches found	No matches found	No matches found	No matches found	No matches found	No matches found	No matches found	No matches found	+	No MS2		309237		392787	3.6	3		3.6
FALSE			Myristamide	C14 H29 N O	Full match	No results	No results	No results	Full match	No results	0.44	227.225	228.232	[M+H]+1	13.356	612895	10	0	0	0				No matches found	No matches found	No matches found	No matches found	No matches found	No matches found	No matches found	No matches found	+	No MS2		551177	612895		2.8	0.7	2.8
FALSE			Myristamide	C14 H29 N O	Full match	No results	No results	No results	Full match	No results	0.34	227.225	228.232	[M+H]+1	14.89	661835	10	0	0	0				No matches found	No matches found	No matches found	No matches found	No matches found	No matches found	No matches found	No matches found	+	No MS2				661835	3.4			3.4
FALSE			Myristamide	C14 H29 N O	Full match	No results	No results	No results	Full match	No results	0.18	227.225	228.232	[M+H]+1	13.586	4.39803e+06	10	0	0	0				No matches found	No matches found	No matches found	No matches found	No matches found	No matches found	No matches found	No matches found	+	DDA for preferred ion	61.4807	2.95391e+06	4.39803e+06	1.93095e+06	7.8	7	7.8	7
FALSE			Myristamide	C14 H29 N O	Full match	No results	No results	No results	Full match	No results	0.17	227.225	228.232	[M+H]+1	13.961	1.46077e+06	10	0	0	0				No matches found	No matches found	No matches found	No matches found	No matches found	No matches found	No matches found	No matches found	+	No MS2		931859	1.46077e+06	537725	3.7	3.4	3.7	3.4
FALSE			Monobutyl phthalate	C12 H14 O4	Full match	Full match	No results	No results	Full match	Full match	-0.71	222.089	205.086	[M+H-H2O]+1	13.25	3.57707e+07	110	2	0	0	95.4	9.8		No matches found	No matches found	No matches found	No matches found	No matches found	No matches found	Multiple matches found	Multiple matches found	+	DDA for preferred ion	78.1746	3.57707e+07	3.13412e+07	3.55516e+07	9.5	8.9	8.4	9.5
FALSE			Monathioamide A	C15 H20 N2 O3 S	Full match	No results	No results	No results	Partial match	Full match	0.07	308.119	309.127	[M+H]+1	7.864	5.07355e+06	185	0	0	0				No matches found	No matches found	No matches found	No matches found	No matches found	No matches found	Single match found	Single match found	+	DDA for preferred ion	83.9034	4.74537e+06	5.07355e+06	4.81515e+06	8.9	8.4	8.9	8.4
FALSE			Momordicinin	C30 H46 O2	Full match	No results	No results	No results	Partial match	Full match	0.57	438.35	439.357	[M+H]+1	9.81	462272	34	0	0	0				No matches found	No matches found	No matches found	No matches found	No matches found	No matches found	Multiple matches found	Multiple matches found	+	No MS2		462272	408146	430922	5.5	5.5	2	3.4
FALSE			MG(0:0/18:2(9Z,12Z)/0:0)	C21 H38 O4	Full match	No results	No results	No results	Partial match	Full match	-0.13	354.277	355.284	[M+H]+1	13.422	286065	33	0	0	0				No matches found	No matches found	No matches found	No matches found	No matches found	No matches found	Multiple matches found	No matches found	+	No MS2			286065		2.5		2.5
FALSE			Methyprylon	C10 H17 N O2	Full match	No results	No results	No results	Full match	Full match	0.89	183.126	184.133	[M+H]+1	7.835	1.01073e+06	58	0	0	0				No matches found	No matches found	No matches found	No matches found	No matches found	No matches found	Multiple matches found	No matches found	+	DDA for preferred ion	65.7423	955853	1.01073e+06	939271	7.2	7.2	7.2	6.6
FALSE			Methylgingerol	C18 H28 O4	Full match	No results	No results	No results	Not the top hit	Full match	-0.25	308.199	309.206	[M+H]+1	11.496	231313	58	0	0	0				No matches found	No matches found	No matches found	No matches found	No matches found	No matches found	Multiple matches found	Multiple matches found	+	No MS2			231313		0.3		0.3
FALSE			Methyl N~2~-dodecanoyl-L-lysinate	C19 H38 N2 O3	Full match	No results	No results	No results	Full match	No results	0.23	342.288	343.296	[M+H]+1	11.082	2.28022e+06	7	0	0	0				No matches found	No matches found	No matches found	No matches found	No matches found	No matches found	No matches found	No matches found	+	DDA for preferred ion	100	1.86712e+06	2.15347e+06	2.28022e+06	7.5	7.5	7.5	7.5
FALSE			Methyl linoleate	C19 H34 O2	Full match	No results	No results	No results	Full match	Full match	-0.74	294.256	295.263	[M+H]+1	12.961	20143.5	18	0	0	0				No matches found	No matches found	No matches found	No matches found	No matches found	No matches found	Multiple matches found	No matches found	+	No MS2			20143.5		6.5		6.5
FALSE			Methyl hexyl(2-(hexylamino)ethyl)carbamate	C16 H34 N2 O2	Full match	No results	No results	No results	Partial match	Full match	0.15	286.262	287.269	[M+H]+1	11.21	1.57625e+06	4	0	0	0				No matches found	No matches found	No matches found	No matches found	No matches found	No matches found	Single match found	Multiple matches found	+	No MS2		1.4581e+06	1.55731e+06	1.57625e+06	6.4	6.4	5.3	6.4
FALSE			Methyl dihydrojasmonate	C13 H22 O3	Full match	No results	No results	No results	Full match	Full match	0.65	226.157	227.164	[M+H]+1	7.944	591010	50	0	0	0				No matches found	No matches found	No matches found	No matches found	No matches found	No matches found	Multiple matches found	Multiple matches found	+	No MS2		591010	555676		5.5	3.9	5.5
FALSE			Methyl dihydrojasmonate	C13 H22 O3	Full match	No results	No results	No results	Full match	Full match	0.33	226.157	227.164	[M+H]+1	7.781	409224	50	0	0	0				No matches found	No matches found	No matches found	No matches found	No matches found	No matches found	Multiple matches found	Multiple matches found	+	No MS2		409224			1.4	1.4
FALSE			Methyl dihydrojasmonate	C13 H22 O3	Full match	No results	No results	No results	Full match	Full match	-0.48	226.157	227.164	[M+H]+1	13.337	52765	50	0	0	0				No matches found	No matches found	No matches found	No matches found	No matches found	No matches found	Multiple matches found	Multiple matches found	+	No MS2		52765			6.5	6.5
FALSE			Methyl 15-cyanopentadecanoate	C17 H31 N O2	Full match	No results	No results	No results	Partial match	Full match	2.86	281.236	282.244	[M+H]+1	12.309	263548	17	0	0	0				No matches found	No matches found	No matches found	No matches found	No matches found	No matches found	Single match found	No matches found	+	No MS2				263548	2.5			2.5
FALSE			Methyl (1S,2R,18R,19R,22S,25R,28R,40S)-22-(2-amino-2-oxoethyl)-5-chloro-2,18-dihydroxy-32,35,37,48-tetramethoxy-15-methyl-19-[(N-methyl-D-leucyl)amino]-20,23,26,42,44-pentaoxo-7,13-dioxa-21,24,27,41,4 3-pentaazaoctacyclo[26.14.2.2~3,6~.2~14,17~.1~8,12~.1~29,33~.0~10,25~.0~34,39~]pentaconta-3,5,8(48),9,11,14,16,29(45),30,32,34,36,38,46,49-pentadecaene-40-carboxylate	C59 H65 Cl N8 O17	No results	No results	No results	No results	Full match	No results	-2.66	1192.41	597.213	[M+2H]+2	12.715	396777	1	0	0	0				No matches found	No matches found	No matches found	No matches found	No matches found	No matches found	No matches found	No matches found	+	No MS2				396777	0.9			0.9
FALSE			Methionine sulfoxide	C5 H11 N O3 S	Full match	No results	No results	No results	Full match	Full match	0.63	165.046	166.053	[M+H]+1	1.253	1.24595e+06	16	0	0	0				No matches found	No matches found	No matches found	No matches found	No matches found	No matches found	Multiple matches found	No matches found	+	DDA for preferred ion	57.1858	1.24595e+06			7	7
FALSE			Meprobamate	C9 H18 N2 O4	Full match	No results	No results	No results	Full match	Full match	0.04	218.127	219.134	[M+H]+1	6.961	198357	28	0	0	0				No matches found	No matches found	No matches found	No matches found	No matches found	No matches found	Multiple matches found	No matches found	+	No MS2			198357		5.8		5.8
FALSE			Meloxicam Related Compound A	C12 H13 N O5 S	Full match	No results	No results	No results	Full match	No results	-2.49	283.051	284.058	[M+H]+1	8.214	390788	25	0	0	0				No matches found	No matches found	No matches found	No matches found	No matches found	No matches found	No matches found	No matches found	+	No MS2		333764	390788	348441	6.3	6.3	5.2	6.3
FALSE			Mebeverine alcohol	C16 H27 N O2	Full match	No results	No results	No results	Partial match	Full match	0.58	265.204	266.212	[M+H]+1	14.192	92431.8	49	0	0	0				No matches found	No matches found	No matches found	No matches found	No matches found	No matches found	Single match found	No matches found	+	No MS2		92431.8			3.8	3.8
FALSE			L-γ-Glutamyl-L-leucyl-N~6~-(4-aminobutyl)-L-lysine	C21 H41 N5 O6	Full match	No results	No results	No results	Full match	No results	-2.51	459.305	460.312	[M+H]+1	6.772	750703	1	0	0	0				No matches found	No matches found	No matches found	No matches found	No matches found	No matches found	No matches found	No matches found	+	No MS2		750703	732836	724734	8.3	7.2	6.6	8.3
FALSE			LysoPC(16:0/0:0)	C24 H50 N O7 P	Full match	No results	No results	No results	Full match	Full match	1.76	495.333	496.341	[M+H]+1	12.881	158626	5	0	0	0				No matches found	No matches found	No matches found	No matches found	No matches found	No matches found	Multiple matches found	No matches found	+	No MS2			158626		1.4		1.4
FALSE			Luteolin	C15 H10 O6	Not the top hit	Full match	No results	No results	Partial match	Not the top hit	0.21	286.048	287.055	[M+H]+1	9.634	3.44803e+06	74	13	0	0	99.8	10		No matches found	No matches found	No matches found	No matches found	No matches found	Multiple matches found	Multiple matches found	Multiple matches found	+	DDA for preferred ion	100		2.60542e+06	3.44803e+06	7		3.2	7
FALSE			Lupanine	C15 H24 N2 O	No results	No results	No results	No results	Not the top hit	Full match	-2.3	248.188	249.196	[M+H]+1	3.528	54829	129	0	0	0				No matches found	No matches found	No matches found	No matches found	No matches found	No matches found	Multiple matches found	No matches found	+	No MS2				54829	1.1			1.1
FALSE			Lubiminol	C15 H26 O3	Full match	No results	No results	No results	Partial match	Full match	-0.02	254.188	255.195	[M+H]+1	11.501	4.86485e+06	97	0	0	0				No matches found	No matches found	No matches found	No matches found	No matches found	No matches found	Multiple matches found	Multiple matches found	+	No MS2			4.86485e+06		2.4		2.4
FALSE			L-Tyrosine	C9 H11 N O3	Full match	Full match	Full match	No results	Full match	Full match	0.92	181.074	182.081	[M+H]+1	1.704	4.49191e+06	91	5	0	1	97	98.6	88.6	No matches found	Single match found	No matches found	No matches found	No matches found	No matches found	Multiple matches found	Single match found	+	DDA for preferred ion	74.3581	4.2585e+06	4.49191e+06	3.5542e+06	9.5	8.4	8.4	9.5
FALSE			L-proline	C5 H9 N O2	Full match	Full match	Partial match	No results	Full match	Full match	0.29	115.063	116.071	[M+H]+1	1.28	9.42762e+06	42	5	0	1	80.8	9	53.5	No matches found	Single match found	No matches found	No matches found	No matches found	No matches found	Multiple matches found	Single match found	+	DDA for preferred ion	44.0343	8.99674e+06	9.42762e+06	8.29718e+06	8.4	8.4	8.4	8.4
FALSE			L-phenylalanine	C9 H11 N O2	Full match	Full match	No results	No results	Full match	Full match	0.79	165.079	166.086	[M+H]+1	2.985	9.51537e+06	129	4	0	0	85.5	25.2		No matches found	No matches found	No matches found	No matches found	No matches found	No matches found	Multiple matches found	Single match found	+	DDA for preferred ion	64.2107	9.13453e+06	9.51537e+06	8.55874e+06	9.5	8.9	9.5	8.9
FALSE			L-Norleucine	C6 H13 N O2	Full match	No results	No results	No results	Full match	Full match	0.34	131.095	132.102	[M+H]+1	2.065	7.64011e+06	57	0	0	0				No matches found	No matches found	No matches found	No matches found	No matches found	No matches found	Multiple matches found	No matches found	+	DDA for preferred ion	20.9937	7.20375e+06	7.64011e+06	6.53345e+06	8.4	8.4	8.4	7.8
FALSE			L-lysine	C6 H14 N2 O2	Full match	Full match	No results	No results	Full match	Full match	0.7	146.106	147.113	[M+H]+1	1.167	4.90236e+06	34	4	0	0	89.3	26.7		No matches found	No matches found	No matches found	No matches found	No matches found	No matches found	Multiple matches found	No matches found	+	DDA for preferred ion	57.7451	4.47693e+06	4.90236e+06	4.09157e+06	9.5	8.9	9.5	7.8
FALSE			L-Isoleucine	C6 H13 N O2	Full match	No results	No results	No results	Not the top hit	Full match	0.46	131.095	132.102	[M+H]+1	1.907	4.42815e+06	57	0	0	0				No matches found	No matches found	No matches found	No matches found	No matches found	No matches found	Multiple matches found	No matches found	+	DDA for preferred ion	8.4642	4.35395e+06	4.42815e+06	3.85766e+06	8.4	7.8	8.4	7.3
FALSE			Linoleic acid	C18 H32 O2	Full match	No results	No results	No results	Full match	Full match	-1.67	280.24	281.247	[M+H]+1	13.235	1.79116e+06	47	0	0	0				No matches found	No matches found	No matches found	No matches found	No matches found	No matches found	Multiple matches found	Multiple matches found	+	No MS2		1.79116e+06			3.7	3.7
FALSE			Linoleamide	C18 H33 N O	Full match	No results	No results	No results	Partial match	Full match	0.28	279.256	280.264	[M+H]+1	12.326	755776	16	0	0	0				No matches found	No matches found	No matches found	No matches found	No matches found	No matches found	Single match found	No matches found	+	No MS2		644055	755776	612115	4.5	3.9	3.9	4.5
FALSE			Linoleamide	C18 H33 N O	Full match	No results	No results	No results	Partial match	Full match	0.24	279.256	280.264	[M+H]+1	12.532	1.59418e+06	16	0	0	0				No matches found	No matches found	No matches found	No matches found	No matches found	No matches found	Single match found	No matches found	+	No MS2		1.12884e+06	1.59418e+06	1.06926e+06	5.9	5.3	5.9	3.9
FALSE			Linoleamide	C18 H33 N O	Full match	No results	No results	No results	Partial match	Full match	-0.45	279.256	280.263	[M+H]+1	14.033	1.14097e+06	16	0	0	0				No matches found	No matches found	No matches found	No matches found	No matches found	No matches found	Single match found	No matches found	+	No MS2			1.14097e+06		8		8
FALSE			Linalyl propionate	C13 H22 O2	Full match	No results	No results	No results	Partial match	Full match	0.62	210.162	211.169	[M+H]+1	11.713	3.97742e+06	25	0	0	0				No matches found	No matches found	No matches found	No matches found	No matches found	No matches found	Multiple matches found	Multiple matches found	+	No MS2			3.97742e+06		1.8		1.8
FALSE			Linalyl propionate	C13 H22 O2	Full match	No results	No results	No results	Partial match	Full match	0.55	210.162	211.169	[M+H]+1	12.254	5.26744e+06	25	0	0	0				No matches found	No matches found	No matches found	No matches found	No matches found	No matches found	Multiple matches found	Multiple matches found	+	No MS2			5.26744e+06		3.5		3.5
FALSE			L-Glutamic acid	C5 H9 N O4	Full match	Full match	Full match	No results	Full match	Full match	0.52	147.053	148.06	[M+H]+1	1.249	5.31896e+06	33	3	0	1	94.1	65.9	96.9	No matches found	Single match found	No matches found	No matches found	No matches found	No matches found	Multiple matches found	Single match found	+	DDA for preferred ion	56.0029	4.53672e+06	5.31896e+06	4.40584e+06	9.5	8.9	9.5	9.5
FALSE			L-Glutamic acid	C5 H9 N O4	No match	Invalid mass	No match	No results	No match	No match	-122476	129.043	130.05	[M+H]+1	1.67	9.79269e+06	22	5	0	1	97.2	9.9	75.5	No matches found	Single match found	No matches found	No matches found	No matches found	No matches found	Multiple matches found	Single match found	+	DDA for preferred ion	64.2057	8.91684e+06	9.79269e+06	8.29356e+06	9.5	8.4	9.5	9.5
FALSE			L-Dopa	C9 H11 N O4	Full match	No results	No results	No results	Full match	Full match	0.29	197.069	198.076	[M+H]+1	6.269	48499.4	44	0	0	0				No matches found	No matches found	No matches found	No matches found	No matches found	No matches found	Multiple matches found	Multiple matches found	+	No MS2				48499.4	0			0
FALSE			L-Cystine	C6 H12 N2 O4 S2	Full match	No results	No results	No results	Full match	Full match	-0.05	240.024	241.031	[M+H]+1	1.203	1.40381e+06	3	0	0	0				No matches found	No matches found	No matches found	No matches found	No matches found	No matches found	Multiple matches found	No matches found	+	No MS2				1.40381e+06	5.3			5.3
FALSE			L-cis-3-Amino-2-pyrrolidinecarboxylic acid	C5 H10 N2 O2	Full match	No results	No results	No results	Partial match	Full match	1	130.074	131.082	[M+H]+1	13.156	68259.7	28	0	0	0				No matches found	No matches found	No matches found	No matches found	No matches found	No matches found	Multiple matches found	Single match found	+	No MS2				68259.7	4.9			4.9
FALSE			Lauroyl diethanolamide	C16 H33 N O3	Full match	No results	No results	No results	Full match	Full match	0.55	287.246	288.253	[M+H]+1	12.031	392869	12	0	0	0				No matches found	No matches found	No matches found	No matches found	No matches found	No matches found	Single match found	No matches found	+	No MS2				392869	5.2			5.2
FALSE			Lauroyl diethanolamide	C16 H33 N O3	Full match	No results	No results	No results	Full match	Full match	-0.4	287.246	288.253	[M+H]+1	11.243	612307	12	0	0	0				No matches found	No matches found	No matches found	No matches found	No matches found	No matches found	Single match found	No matches found	+	No MS2				612307	4.5			4.5
FALSE			Laurolactam	C12 H23 N O	Full match	No results	No results	No results	Full match	No results	1.09	197.178	198.185	[M+H]+1	11.926	1.22772e+06	8	0	0	0				No matches found	No matches found	No matches found	No matches found	No matches found	No matches found	No matches found	No matches found	+	No MS2			1.22772e+06		5.3		5.3
FALSE			Laurolactam	C12 H23 N O	Full match	Full match	No results	No results	Full match	No results	0.68	197.178	198.185	[M+H]+1	9.301	2.20933e+06	8	1	0	0	72.7	32.8		No matches found	No matches found	No matches found	No matches found	No matches found	No matches found	No matches found	No matches found	+	DDA for preferred ion	79.009	1.92257e+06	2.20933e+06	1.77936e+06	8.6	7.5	8	8.6
FALSE			Laurolactam	C12 H23 N O	Full match	Full match	No results	No results	Full match	No results	0.58	197.178	198.185	[M+H]+1	9.79	2.39758e+06	8	1	0	0	73.3	33.3		No matches found	No matches found	No matches found	No matches found	No matches found	No matches found	No matches found	No matches found	+	DDA for preferred ion	76.2271	2.02327e+06	2.39758e+06	2.04779e+06	9.1	7.5	9.1	8.6
FALSE			Laurolactam	C12 H23 N O	Full match	Full match	No results	No results	Full match	No results	0.54	197.178	198.185	[M+H]+1	14.841	1.1109e+06	8	1	0	0	74.1	34.1		No matches found	No matches found	No matches found	No matches found	No matches found	No matches found	No matches found	No matches found	+	DDA for preferred ion	95.1466	1.02164e+06	1.1109e+06	986277	8.3	5.5	8	8.3
FALSE			Laurolactam	C12 H23 N O	Full match	No results	No results	No results	Full match	No results	0.04	197.178	198.185	[M+H]+1	10.663	1.33537e+06	8	0	0	0				No matches found	No matches found	No matches found	No matches found	No matches found	No matches found	No matches found	No matches found	+	No MS2		1.33537e+06	994282		5.9	5.9	3.9
FALSE			Kamahine C	C14 H20 O5	Full match	No results	No results	No results	Partial match	Full match	-0.28	268.131	269.138	[M+H]+1	13.634	30211.3	44	0	0	0				No matches found	No matches found	No matches found	No matches found	No matches found	No matches found	Multiple matches found	Multiple matches found	+	No MS2			30211.3		3.8		3.8
FALSE			Jasmonic acid	C12 H18 O3	Full match	No results	No results	No results	Full match	Full match	0.96	210.126	211.133	[M+H]+1	6.763	676471	52	0	0	0				No matches found	No matches found	No matches found	No matches found	No matches found	No matches found	Multiple matches found	Multiple matches found	+	No MS2				676471	2.8			2.8
FALSE			Jasmonic acid	C12 H18 O3	No match	Invalid mass	No results	No results	No match	No match	-85712.3	192.115	193.123	[M+H]+1	11.416	4.40546e+06	74	1	0	0	71.2	44.8		No matches found	No matches found	No matches found	No matches found	No matches found	No matches found	Multiple matches found	Multiple matches found	+	DDA for preferred ion	75.823	4.35766e+06	4.40546e+06	4.01397e+06	8.4	7.3	8.4	7.8
FALSE			Isorhamnetin	C16 H12 O7	Full match	Full match	No results	No results	Full match	Full match	0.24	316.058	317.066	[M+H]+1	9.752	2.88811e+06	46	10	0	0	99.7	10		No matches found	No matches found	No matches found	No matches found	No matches found	Multiple matches found	Multiple matches found	Multiple matches found	+	DDA for preferred ion	81.709		496390	2.88811e+06	7.5		5	7.5
FALSE			Isopropyl 12-[(adamantan-1-ylcarbamoyl)amino]dodecanoate	C26 H46 N2 O3	Full match	No results	No results	No results	Full match	No match	3.8	434.353	435.36	[M+H]+1	15.039	132906	12	0	0	0				No matches found	No matches found	No matches found	No matches found	No matches found	No matches found	Single match found	No matches found	+	No MS2			132906		2.2		2.2
FALSE			Isoprenaline	C11 H17 N O3	No match	Invalid mass	No results	No results	No match	No match	-85309.1	193.11	194.118	[M+H]+1	1.332	3.33573e+07	199	7	0	0	80.6	9		No matches found	No matches found	No matches found	No matches found	No matches found	No matches found	Multiple matches found	Multiple matches found	+	DDA for preferred ion	82.2055	3.28796e+07	3.33573e+07	2.89294e+07	9.5	9.5	8.9	9.5
FALSE			Isoleucyl-Isoleucine	C12 H24 N2 O3	Full match	No results	No results	No results	Partial match	Full match	-2.81	244.178	245.185	[M+H]+1	6.703	100680	38	0	0	0				No matches found	No matches found	No matches found	No matches found	No matches found	No matches found	Multiple matches found	No matches found	+	No MS2		81860.9	100680		3.8	3.8	3.8
FALSE			Isoelemicin	C12 H16 O3	Full match	No results	No results	No results	Partial match	Full match	0.57	208.11	209.117	[M+H]+1	7.77	809051	108	0	0	0				No matches found	No matches found	No matches found	No matches found	No matches found	No matches found	Multiple matches found	Multiple matches found	+	No MS2		809051	782384		5.5	5.5	5.5
FALSE			Indoleacetic acid	C10 H9 N O2	Full match	No results	No results	No results	Full match	Full match	0.77	175.063	176.071	[M+H]+1	11.968	18466.6	107	0	0	0				No matches found	No matches found	No matches found	No matches found	No matches found	No matches found	Multiple matches found	Multiple matches found	+	No MS2				18466.6	2.7			2.7
FALSE			Indole-3-carbinol	C9 H9 N O	Full match	No results	No results	No results	Full match	Full match	-0.05	147.068	148.076	[M+H]+1	13.329	33859.4	57	0	0	0				No matches found	No matches found	No matches found	No matches found	No matches found	No matches found	Multiple matches found	No matches found	+	No MS2			33859.4		0.5		0.5
FALSE			Imidazole-4-acetaldehyde	C5 H6 N2 O	Full match	No results	No results	No results	Partial match	Full match	1.39	110.048	111.055	[M+H]+1	15.923	267699	11	0	0	0				No matches found	No matches found	No matches found	No matches found	No matches found	No matches found	Multiple matches found	Single match found	+	No MS2			267699		0.3		0.3
FALSE			Imidazole acetol-phosphate	C6 H9 N2 O5 P	Full match	No results	No results	No results	Partial match	Not the top hit	4.71	220.026	111.02	[M+2H]+2	13.368	5.9217e+06	4	0	0	0				No matches found	No matches found	No matches found	No matches found	No matches found	No matches found	Single match found	Single match found	+	DDA for other ion	74.9787			5.9217e+06	7.8			7.8
FALSE			Imidazole acetol-phosphate	C6 H9 N2 O5 P	Full match	No results	No results	No results	Partial match	Full match	4.23	220.026	111.02	[M+2H]+2	14.848	1.46634e+07	4	0	0	0				No matches found	No matches found	No matches found	No matches found	No matches found	No matches found	Single match found	Single match found	+	No MS2		1.13706e+07		1.46634e+07	6.7	6.7		3.5
FALSE			Imidazole acetol-phosphate	C6 H9 N2 O5 P	Full match	No results	No results	No results	Partial match	Not the top hit	3.88	220.026	111.02	[M+2H]+2	14.916	8.98769e+06	4	0	0	0				No matches found	No matches found	No matches found	No matches found	No matches found	No matches found	Single match found	Single match found	+	DDA for other ion	89.486		8.98769e+06		5.7		5.7
FALSE			Ilicol	C15 H26 O2	Full match	Full match	No results	No results	Partial match	Partial match	-0.49	238.193	256.227	[M+NH4]+1	11.735	2.85228e+07	156	2	0	0	67.8	57.8		No matches found	No matches found	No matches found	No matches found	No matches found	No matches found	Multiple matches found	Multiple matches found	+	DDA for other ion	89.6694	2.72571e+07	2.85228e+07	2.57688e+07	9.5	9.5	9.5	8.9
FALSE			Icosanamide	C20 H41 N O	Full match	No results	No results	No results	Full match	No results	-0.13	311.319	312.326	[M+H]+1	13.673	1.01733e+06	8	0	0	0				No matches found	No matches found	No matches found	No matches found	No matches found	No matches found	No matches found	No matches found	+	No MS2			1.01733e+06		2.8		2.8
FALSE			Icosanamide	C20 H41 N O	Full match	No results	No results	No results	Full match	No results	-0.33	311.319	312.326	[M+H]+1	14.486	374682	8	0	0	0				No matches found	No matches found	No matches found	No matches found	No matches found	No matches found	No matches found	No matches found	+	No MS2			374682		5.2		5.2
FALSE			Ibuprofen	C13 H18 O2	Full match	No results	No results	No results	Full match	Full match	0.78	206.131	207.138	[M+H]+1	12.073	1.04515e+06	84	0	0	0				No matches found	No matches found	No matches found	No matches found	No matches found	No matches found	Multiple matches found	Multiple matches found	+	No MS2			685378	1.04515e+06	2.3		2.3	1.7
FALSE			Hydrocinnamic acid	C9 H10 O2	Full match	No results	No results	No results	Full match	Full match	0.61	150.068	151.075	[M+H]+1	10.44	1.31085e+07	68	0	0	0				No matches found	No matches found	No matches found	No matches found	No matches found	No matches found	Multiple matches found	Single match found	+	No MS2		1.31085e+07		7.68784e+06	4	4		4
FALSE			Homodihydrojasmone	C12 H20 O	Full match	No results	No results	No results	Partial match	Full match	-0.51	180.151	181.159	[M+H]+1	15.008	246501	10	0	0	0				No matches found	No matches found	No matches found	No matches found	No matches found	No matches found	Multiple matches found	Multiple matches found	+	No MS2				246501	3			3
FALSE			Homoarecoline	C9 H15 N O2	Full match	No results	No results	No results	Partial match	Full match	0.98	169.11	170.118	[M+H]+1	13.522	269139	54	0	0	0				No matches found	No matches found	No matches found	No matches found	No matches found	No matches found	Single match found	No matches found	+	No MS2		269139			1.4	1.4
FALSE			Hispidulin	C16 H12 O6	Not the top hit	Full match	No results	No results	Not the top hit	Partial match	0.27	300.063	301.071	[M+H]+1	9.63	1.94208e+06	136	10	0	0	99.6	10		No matches found	No matches found	No matches found	No matches found	No matches found	Multiple matches found	Multiple matches found	Multiple matches found	+	DDA for preferred ion	94.9379	286706	1.24507e+06	1.94208e+06	9.1	5.8	8	9.1
FALSE			Hexylamine	C6 H15 N	Full match	No results	No results	No results	Partial match	Full match	0.96	101.121	102.128	[M+H]+1	13.434	291277	9	0	0	0				No matches found	No matches found	No matches found	No matches found	No matches found	No matches found	Multiple matches found	No matches found	+	No MS2		291277			4.1	4.1
FALSE			Hexylamine	C6 H15 N	Full match	No results	No results	No results	Partial match	Full match	0.81	101.121	102.128	[M+H]+1	14.278	468774	9	0	0	0				No matches found	No matches found	No matches found	No matches found	No matches found	No matches found	Multiple matches found	No matches found	+	No MS2				468774	7.2			7.2
FALSE			Hexylamine	C6 H15 N	Full match	No results	No results	No results	Partial match	Full match	0.72	101.121	102.128	[M+H]+1	13.394	306707	9	0	0	0				No matches found	No matches found	No matches found	No matches found	No matches found	No matches found	Multiple matches found	No matches found	+	No MS2		269201		306707	6.8	6.8		6.8
FALSE			Hexylamine	C6 H15 N	Full match	No results	No results	No results	Full match	Full match	0.66	101.121	102.128	[M+H]+1	14.922	342842	9	0	0	0				No matches found	No matches found	No matches found	No matches found	No matches found	No matches found	Multiple matches found	No matches found	+	DDA for preferred ion	75.54	342842		331329	9	7.9		9
FALSE			Hexylamine	C6 H15 N	Full match	No results	No results	No results	Partial match	Full match	0.66	101.121	102.128	[M+H]+1	13.552	324650	9	0	0	0				No matches found	No matches found	No matches found	No matches found	No matches found	No matches found	Multiple matches found	No matches found	+	No MS2		324650			5.8	5.8
FALSE			Hexylamine	C6 H15 N	Full match	No results	No results	No results	Partial match	Full match	0.5	101.121	102.128	[M+H]+1	13.923	200766	9	0	0	0				No matches found	No matches found	No matches found	No matches found	No matches found	No matches found	Multiple matches found	No matches found	+	No MS2				200766	6.8			6.8
FALSE			Hexylamine	C6 H15 N	Full match	No results	No results	No results	Partial match	Full match	0.58	101.121	102.128	[M+H]+1	14.706	386327	9	0	0	0				No matches found	No matches found	No matches found	No matches found	No matches found	No matches found	Multiple matches found	No matches found	+	No MS2			386327		3		3
FALSE			Hexylamine	C6 H15 N	Full match	No results	No results	No results	Partial match	Full match	0.58	101.121	102.128	[M+H]+1	14.394	539463	9	0	0	0				No matches found	No matches found	No matches found	No matches found	No matches found	No matches found	Multiple matches found	No matches found	+	No MS2				539463	1.2			1.2
FALSE			Hexylamine	C6 H15 N	Full match	No results	No results	No results	Partial match	Full match	0.5	101.121	102.128	[M+H]+1	15.391	179822	9	0	0	0				No matches found	No matches found	No matches found	No matches found	No matches found	No matches found	Multiple matches found	No matches found	+	No MS2		179822			4.7	4.7
FALSE			Hexylamine	C6 H15 N	Full match	No results	No results	No results	Partial match	Full match	0.43	101.12	102.128	[M+H]+1	14.753	287082	9	0	0	0				No matches found	No matches found	No matches found	No matches found	No matches found	No matches found	Multiple matches found	No matches found	+	No MS2				287082	6.8			6.8
FALSE			Hexylamine	C6 H15 N	Full match	No results	No results	No results	Partial match	Full match	0.4	101.12	102.128	[M+H]+1	15.515	202226	9	0	0	0				No matches found	No matches found	No matches found	No matches found	No matches found	No matches found	Multiple matches found	No matches found	+	No MS2		179000		202226	6.8	4.7		6.8
FALSE			Hexylamine	C6 H15 N	Full match	No results	No results	No results	Partial match	Full match	0.25	101.12	102.128	[M+H]+1	15.28	252265	9	0	0	0				No matches found	No matches found	No matches found	No matches found	No matches found	No matches found	Multiple matches found	No matches found	+	No MS2		188392		252265	7.9	6.8		7.9
FALSE			Hexylamine	C6 H15 N	Full match	No results	No results	No results	Partial match	Full match	0.28	101.12	102.128	[M+H]+1	13.334	365866	9	0	0	0				No matches found	No matches found	No matches found	No matches found	No matches found	No matches found	Multiple matches found	No matches found	+	No MS2			282422	365866	4.7		4.1	4.7
FALSE			Hexylamine	C6 H15 N	Full match	No results	No results	No results	Partial match	Full match	0.2	101.12	102.128	[M+H]+1	14.588	270375	9	0	0	0				No matches found	No matches found	No matches found	No matches found	No matches found	No matches found	Multiple matches found	No matches found	+	No MS2			270375		4.7		4.7
FALSE			Hexylamine	C6 H15 N	Full match	No results	No results	No results	Partial match	Full match	0.28	101.12	102.128	[M+H]+1	13.505	249443	9	0	0	0				No matches found	No matches found	No matches found	No matches found	No matches found	No matches found	Multiple matches found	No matches found	+	No MS2		249443			6.8	6.8
FALSE			Hexylamine	C6 H15 N	Full match	No results	No results	No results	Full match	Full match	0.1	101.12	102.128	[M+H]+1	1.668	7.81524e+07	9	0	0	0				No matches found	No matches found	No matches found	No matches found	No matches found	No matches found	Multiple matches found	No matches found	+	DDA for preferred ion	94.8732	7.81524e+07	7.74186e+07	7.14069e+07	10	10	9.5	10
FALSE			Hexylamine	C6 H15 N	Full match	No results	No results	No results	Partial match	Full match	0.13	101.12	102.128	[M+H]+1	14.514	138684	9	0	0	0				No matches found	No matches found	No matches found	No matches found	No matches found	No matches found	Multiple matches found	No matches found	+	No MS2				138684	5.4			5.4
FALSE			Hexylamine	C6 H15 N	Full match	No results	No results	No results	Partial match	Full match	0.09	101.12	102.128	[M+H]+1	15.749	320012	9	0	0	0				No matches found	No matches found	No matches found	No matches found	No matches found	No matches found	Multiple matches found	No matches found	+	No MS2		320012		143388	4.3	3.6		4.3
FALSE			Hexaethylene glycol	C12 H26 O7	Full match	No results	No results	No results	Full match	Full match	-0.61	282.168	283.175	[M+H]+1	15.713	596472	1	0	0	0				No matches found	No matches found	No matches found	No matches found	No matches found	No matches found	Single match found	No matches found	+	No MS2				596472	2.3			2.3
FALSE			Hexadecasphingosine	C16 H33 N O2	Full match	No results	No results	No results	Not the top hit	Full match	0.28	271.251	272.258	[M+H]+1	11.624	3.33829e+06	16	0	0	0				No matches found	No matches found	No matches found	No matches found	No matches found	No matches found	Multiple matches found	No matches found	+	DDA for preferred ion	93.3328	3.22097e+06	3.33829e+06	3.17669e+06	6.4	4.8	6.4	5.9
FALSE			Hexadecasphingosine	C16 H33 N O2	Full match	No results	No results	No results	Not the top hit	Full match	0.18	271.251	272.258	[M+H]+1	12.625	1.21819e+06	16	0	0	0				No matches found	No matches found	No matches found	No matches found	No matches found	No matches found	Multiple matches found	No matches found	+	No MS2				1.21819e+06	3.2			3.2
FALSE			Hexadecanedioic acid	C16 H30 O4	Full match	No results	No results	No results	Full match	Full match	0.11	286.214	287.222	[M+H]+1	13.655	481723	19	0	0	0				No matches found	No matches found	No matches found	No matches found	No matches found	No matches found	Multiple matches found	Multiple matches found	+	No MS2		481723	273023	151018	7.4	7.2	7.4	6.8
FALSE			Hexadecanamide	C16 H33 N O	Full match	Full match	No results	No results	Full match	Partial match	0.07	255.256	256.264	[M+H]+1	12.887	1.78134e+07	9	1	0	0	94.7	49.3		No matches found	No matches found	No matches found	No matches found	No matches found	No matches found	Single match found	No matches found	+	DDA for preferred ion	85.8557	1.46468e+07	1.65339e+07	1.78134e+07	6.2	5.1	6.2	5.7
FALSE			Hexadecanamide	C16 H33 N O	Full match	Full match	No results	No results	Full match	Partial match	-1.6	255.256	256.263	[M+H]+1	14.551	1.77256e+07	9	1	0	0	97.7	61.3		No matches found	No matches found	No matches found	No matches found	No matches found	No matches found	Single match found	No matches found	+	DDA for preferred ion	85.1655	1.27276e+07	9.99803e+06	1.77256e+07	8.9	8.9	8.4	7.8
FALSE			Hesperaline	C14 H22 N O4	No results	No results	No results	No results	No match	Full match	1.33	268.155	269.163	[M+H]+1	12.653	368539	1	0	0	0				No matches found	No matches found	No matches found	No matches found	No matches found	No matches found	Single match found	No matches found	+	No MS2		368539			2.5	2.5
FALSE			Herniarin	C10 H8 O3	Full match	No results	No results	No results	Partial match	Full match	0.9	176.048	177.055	[M+H]+1	12.421	456800	43	0	0	0				No matches found	No matches found	No matches found	No matches found	No matches found	No matches found	Multiple matches found	Multiple matches found	+	No MS2				456800	3.4			3.4
FALSE			Heptanoylcarnitine	C14 H27 N O4	Full match	No results	No results	No results	Not the top hit	Full match	0.37	273.194	274.201	[M+H]+1	6.632	455095	85	0	0	0				No matches found	No matches found	No matches found	No matches found	No matches found	No matches found	Multiple matches found	No matches found	+	No MS2		455095			6.1	6.1
FALSE			Heptanoylcarnitine	C14 H27 N O4	Full match	No results	No results	No results	Partial match	Full match	0.32	273.194	274.201	[M+H]+1	6.75	789220	85	0	0	0				No matches found	No matches found	No matches found	No matches found	No matches found	No matches found	Multiple matches found	No matches found	+	DDA for preferred ion	91.0136	789220		678438	8.3	8.3		6.6
FALSE			Hept-3-enoylcarnitine	C14 H25 N O4	Full match	No results	No results	No results	Partial match	Full match	1	271.179	272.186	[M+H]+1	9.37	208259	130	0	0	0				No matches found	No matches found	No matches found	No matches found	No matches found	No matches found	Multiple matches found	No matches found	+	No MS2		20686.2	208259		2.2	2.2	0.3
FALSE			Hept-3-enoylcarnitine	C14 H25 N O4	Full match	No results	No results	No results	Partial match	Full match	0.46	271.178	272.186	[M+H]+1	7.495	39981.5	130	0	0	0				No matches found	No matches found	No matches found	No matches found	No matches found	No matches found	Multiple matches found	No matches found	+	No MS2				39981.5	1.1			1.1
FALSE			Hept-3-enoylcarnitine	C14 H25 N O4	Full match	No results	No results	No results	Partial match	Full match	0.24	271.178	272.186	[M+H]+1	13.429	15351.5	130	0	0	0				No matches found	No matches found	No matches found	No matches found	No matches found	No matches found	Multiple matches found	No matches found	+	No MS2		15351.5			6	6
FALSE			Gramillin B	C36 H60 N8 O12 S2	No results	No results	No results	No results	No match	Full match	-3.52	860.374	431.194	[M+2H]+2	6.806	31897.1	11	0	0	0				No matches found	No matches found	No matches found	No matches found	No matches found	No matches found	No matches found	Single match found	+	No MS2				31897.1	0.5			0.5
FALSE			Gnaphaliin	C17 H14 O6	Full match	Full match	No results	No results	Partial match	Not the top hit	-0.39	314.079	315.086	[M+H]+1	11.069	4.28692e+06	160	8	0	0	94.9	9.7		No matches found	No matches found	No matches found	No matches found	No matches found	Multiple matches found	Multiple matches found	Multiple matches found	+	DDA for preferred ion	93.4171		360710	4.28692e+06	9.5		7.4	9.5
FALSE			Gly-Gly-His	C10 H15 N5 O4	No match	Invalid mass	No results	No results	No match	No match	-423774	155.07	156.077	[M+H]+1	1.177	3.32379e+06	31	5	0	0	83.6	24.4		No matches found	No matches found	No matches found	No matches found	No matches found	No matches found	Multiple matches found	No matches found	+	DDA for preferred ion	43.1837	3.29195e+06	3.32379e+06	3.18274e+06	8.6	7.5	8.6	7.5
FALSE			Geranylacetone	C13 H22 O	Full match	No results	No results	No results	Full match	Full match	0.81	194.167	195.174	[M+H]+1	13.189	2.14307e+06	16	0	0	0				No matches found	No matches found	No matches found	No matches found	No matches found	No matches found	Multiple matches found	Single match found	+	No MS2			2.14307e+06		4.2		4.2
FALSE			Gabapentin	C9 H17 N O2	Full match	No results	No results	No results	Full match	Full match	0.02	171.126	172.133	[M+H]+1	13.512	269864	45	0	0	0				No matches found	No matches found	No matches found	No matches found	No matches found	No matches found	Multiple matches found	Single match found	+	No MS2			269864		5.8		5.8
FALSE			Fumigaclavine A	C18 H22 N2 O2	Full match	No results	No results	No results	Partial match	Full match	0.72	298.168	299.176	[M+H]+1	12.588	641997	390	0	0	0				No matches found	No matches found	No matches found	No matches found	No matches found	No matches found	Multiple matches found	Single match found	+	No MS2		641997	583148	599326	4.5	4.5	3.9	3.4
FALSE			Fraxinellone	C14 H16 O3	Full match	Full match	No results	No results	Partial match	Full match	-0.6	232.11	233.117	[M+H]+1	11.844	5.53389e+08	93	2	0	0	65.6	42.1		No matches found	No matches found	No matches found	No matches found	No matches found	No matches found	Multiple matches found	Multiple matches found	+	DDA for preferred ion	96.0118	1.07428e+07	4.30353e+07	5.53389e+08	10	8.9	10	9.5
FALSE			Formetanate	C11 H15 N3 O2	No match	Invalid mass	No results	No results	No match	No match	76997.1	238.142	239.149	[M+H]+1	15.67	1.50625e+06	1	2	0	0	96.5	56.5		No matches found	No matches found	No matches found	No matches found	No matches found	No matches found	Single match found	No matches found	+	DDA for preferred ion	97.8711	1.50625e+06			2.1	2.1
FALSE			Formetanate	C11 H15 N3 O2	No match	Invalid mass	No results	No results	No match	No match	76996.7	238.142	239.149	[M+H]+1	5.256	3.15317e+06	1	2	0	0	93.9	47.4		No matches found	No matches found	No matches found	No matches found	No matches found	No matches found	Single match found	No matches found	+	DDA for preferred ion	58.166	2.99478e+06	3.15317e+06	2.7229e+06	7.5	7.5	7	6.4
FALSE			Flavokawain A	C18 H18 O5	Not the top hit	Full match	No results	No results	Not the top hit	Not the top hit	-0.05	314.115	337.105	[M+Na]+1	12.128	764311	277	7	0	0	93.7	9.7		No matches found	No matches found	No matches found	No matches found	No matches found	Multiple matches found	Multiple matches found	Multiple matches found	+	DDA for other ion	88.5179	396182	764311	415134	7.4	7.4	6.6	7.4
FALSE			FL1C99GS0001_a	C15 H12 O2	Full match	No results	No results	No results	Not the top hit	Full match	-0.56	224.084	225.091	[M+H]+1	13.303	33217.8	77	0	0	0				No matches found	No matches found	No matches found	No matches found	No matches found	Single match found	Multiple matches found	Single match found	+	No MS2				33217.8	0.5			0.5
FALSE			FDDNP	C18 H16 F N3	Full match	No results	No results	No results	Full match	No results	0.43	293.133	294.14	[M+H]+1	13.836	77428.4	41	0	0	0				No matches found	No matches found	No matches found	No matches found	No matches found	No matches found	No matches found	No matches found	+	No MS2				77428.4	4.9			4.9
FALSE			FDDNP	C18 H16 F N3	Full match	No results	No results	No results	Full match	No results	0.12	293.133	294.14	[M+H]+1	13.626	86937.1	41	0	0	0				No matches found	No matches found	No matches found	No matches found	No matches found	No matches found	No matches found	No matches found	+	No MS2			86937.1		4.3		4.3
FALSE			Farnesol	C15 H26 O	Full match	No results	No results	No results	Full match	Full match	0.16	222.198	223.206	[M+H]+1	13.957	1.14544e+06	146	0	0	0				No matches found	No matches found	No matches found	No matches found	No matches found	No matches found	Multiple matches found	Multiple matches found	+	No MS2		1.14544e+06	567404	271943	3.9	3.7	3.9	1.4
FALSE			Ethylene brassylate	C15 H26 O4	Full match	No results	No results	No results	Full match	Full match	1.07	270.183	271.191	[M+H]+1	11.965	17295.8	125	0	0	0				No matches found	No matches found	No matches found	No matches found	No matches found	No matches found	Multiple matches found	Multiple matches found	+	No MS2				17295.8	2.7			2.7
FALSE			Ethylene brassylate	C15 H26 O4	No results	No results	No results	No results	Full match	Full match	-0.54	270.183	271.19	[M+H]+1	8.052	51858.2	38	0	0	0				No matches found	No matches found	No matches found	No matches found	No matches found	No matches found	Multiple matches found	Multiple matches found	+	No MS2				51858.2	0			0
FALSE			Ethyl N-(2-aminohexadecyl)glycinate	C20 H42 N2 O2	Full match	No results	No results	No results	Full match	No results	1.26	342.325	343.332	[M+H]+1	12.537	348751	2	0	0	0				No matches found	No matches found	No matches found	No matches found	No matches found	No matches found	No matches found	No matches found	+	No MS2			348751		3.6		3.6
FALSE			Ethyl N-(2-aminohexadecyl)glycinate	C20 H42 N2 O2	Full match	No results	No results	No results	Full match	No results	0.37	342.325	343.332	[M+H]+1	12.327	128518	2	0	0	0				No matches found	No matches found	No matches found	No matches found	No matches found	No matches found	No matches found	No matches found	+	No MS2		128518			8.2	8.2
FALSE			Ethyl N-(2-aminohexadecyl)glycinate	C20 H42 N2 O2	Full match	No results	No results	No results	Full match	No results	0.24	342.325	343.332	[M+H]+1	13.277	2.07295e+06	2	0	0	0				No matches found	No matches found	No matches found	No matches found	No matches found	No matches found	No matches found	No matches found	+	DDA for preferred ion	100	1.47066e+06	2.07295e+06	1.30839e+06	8	5.9	8	5.3
FALSE			ethyl lucidenate F	C29 H40 O6	Full match	No results	No results	No results	Full match	Full match	-0.13	484.282	502.316	[M+NH4]+1	13.79	1.80498e+06	28	0	0	0				No matches found	No matches found	No matches found	No matches found	No matches found	No matches found	Multiple matches found	Multiple matches found	+	DDA for other ion	92.6757	434189	1.80498e+06	580755	9.1	6.6	9.1	7.2
FALSE			Ethyl 4-ethoxybenzoate	C11 H14 O3	Full match	No results	No results	No results	Partial match	Full match	0.86	194.094	195.102	[M+H]+1	12.077	1.55644e+06	104	0	0	0				No matches found	No matches found	No matches found	No matches found	No matches found	No matches found	Multiple matches found	Multiple matches found	+	DDA for preferred ion	38.3566	1.55644e+06	1.33949e+06	1.16426e+06	7.5	6.4	7.5	4.2
FALSE			Ethyl 3,5-dimethyl-1-piperidinepropanoate	C12 H23 N O2	Full match	No results	No results	No results	Full match	No results	1.03	213.173	214.18	[M+H]+1	13.767	161486	44	0	0	0				No matches found	No matches found	No matches found	No matches found	No matches found	No matches found	No matches found	No matches found	+	No MS2		161486			2	2
FALSE			Ethyl 3,5-dimethyl-1-piperidinepropanoate	C12 H23 N O2	Full match	No results	No results	No results	Full match	No results	0.35	213.173	214.18	[M+H]+1	14.84	406353	44	0	0	0				No matches found	No matches found	No matches found	No matches found	No matches found	No matches found	No matches found	No matches found	+	No MS2			406353	393619	5.2		5.2	5.2
FALSE			Ethyl 3-(3-nitrophenyl)-1H-pyrazole-5-carboxylate	C12 H11 N3 O4	Full match	No results	No results	No results	Full match	No results	-4.86	261.074	262.081	[M+H]+1	15.237	119299	79	0	0	0				No matches found	No matches found	No matches found	No matches found	No matches found	No matches found	No matches found	No matches found	+	No MS2		119299			1.1	1.1
FALSE			Estreptoquinasa	C11 H19 N O2	No results	No results	No results	No results	Not the top hit	Full match	0.9	197.142	198.149	[M+H]+1	4.461	70610.2	36	0	0	0				No matches found	No matches found	No matches found	No matches found	No matches found	No matches found	Single match found	Single match found	+	No MS2				70610.2	1.6			1.6
FALSE			Erucamide	C22 H43 N O	Full match	Full match	No results	No results	Full match	Partial match	0.07	337.334	338.342	[M+H]+1	15.413	4.43685e+06	14	1	0	0	81.4	54.8		No matches found	No matches found	No matches found	No matches found	No matches found	No matches found	Single match found	No matches found	+	DDA for preferred ion	97.1418	4.43685e+06			4.6	4.6
FALSE			Erucamide	C22 H43 N O	Full match	Full match	No results	No results	Full match	Partial match	0.07	337.334	338.342	[M+H]+1	15.677	1.90344e+06	14	1	0	0	84.5	79.4		No matches found	No matches found	No matches found	No matches found	No matches found	No matches found	Single match found	No matches found	+	DDA for preferred ion	98.9831	1.90344e+06			1.5	1.5
FALSE			Erucamide	C22 H43 N O	Full match	Full match	No results	No results	Full match	Partial match	0.02	337.334	338.342	[M+H]+1	15.974	5.21051e+06	14	1	0	0	80.3	73.4		No matches found	No matches found	No matches found	No matches found	No matches found	No matches found	Single match found	No matches found	+	DDA for preferred ion	100	5.21051e+06	3.00382e+06	4.25406e+06	4.2	2.9	4.2	4
FALSE			Erucamide	C22 H43 N O	Full match	Full match	No results	No results	Full match	Partial match	-0.06	337.334	338.342	[M+H]+1	13.831	1.00933e+07	14	1	0	0	64.8	23.9		No matches found	No matches found	No matches found	No matches found	No matches found	No matches found	Single match found	No matches found	+	DDA for preferred ion	100	1.00933e+07	6.24702e+06	5.68803e+06	5.1	5.1	2.9	2.4
FALSE			Erucamide	C22 H43 N O	Full match	Full match	No results	No results	Full match	Partial match	-0.18	337.334	338.342	[M+H]+1	14.413	6.13862e+06	14	1	0	0	94.6	97.2		No matches found	No matches found	No matches found	No matches found	No matches found	No matches found	Single match found	No matches found	+	DDA for preferred ion	100		6.13862e+06	2.05774e+06	5.7		5.7	3.7
FALSE			Erucamide	C22 H43 N O	Full match	Full match	No results	No results	Full match	Partial match	-0.28	337.334	338.342	[M+H]+1	14.31	8.15158e+06	14	1	0	0	87.8	84.3		No matches found	No matches found	No matches found	No matches found	No matches found	No matches found	Single match found	No matches found	+	DDA for preferred ion	98.6445	8.15158e+06	6.689e+06	5.40119e+06	7.8	3.5	7.8	6.7
FALSE			Erucamide	C22 H43 N O	Full match	Full match	No results	No results	Full match	Partial match	-1.24	337.334	338.341	[M+H]+1	15.237	7.45498e+06	14	1	0	0	94.8	97.6		No matches found	No matches found	No matches found	No matches found	No matches found	No matches found	Single match found	No matches found	+	DDA for preferred ion	93.9611	7.45498e+06	5.64183e+06		7.8	5.7	7.8
FALSE			Erucamide	C22 H43 N O	Full match	Full match	No results	No results	Full match	Partial match	-1.52	337.334	338.341	[M+H]+1	14.732	1.11952e+07	14	1	0	0	95.4	98.2		No matches found	No matches found	No matches found	No matches found	No matches found	No matches found	Single match found	No matches found	+	DDA for preferred ion	100	6.03992e+06		1.11952e+07	6.7	6.7		6.2
FALSE			Erucamide	C22 H43 N O	Full match	Full match	No results	No results	Full match	Partial match	-1.79	337.334	338.341	[M+H]+1	14.918	4.84917e+08	14	1	0	0	95.2	98.2		No matches found	No matches found	No matches found	No matches found	No matches found	No matches found	Single match found	No matches found	+	DDA for preferred ion	99.7565	4.84917e+08	4.53737e+08	2.32762e+08	7.8	7.8	7.8	7.8
FALSE			Erucamide	C22 H43 N O	Full match	Full match	No results	No results	Full match	Partial match	-2.02	337.334	338.341	[M+H]+1	15.057	2.90077e+07	14	1	0	0	94.6	97.2		No matches found	No matches found	No matches found	No matches found	No matches found	No matches found	Single match found	No matches found	+	DDA for preferred ion	99.7544	1.68219e+07		2.90077e+07	4.6	4		4.6
FALSE			Erucamide	C22 H43 N O	Full match	Full match	No results	No results	Full match	Partial match	-2.13	337.334	338.341	[M+H]+1	15.187	1.41338e+07	14	1	0	0	96.5	98.5		No matches found	No matches found	No matches found	No matches found	No matches found	No matches found	Single match found	No matches found	+	DDA for preferred ion	100	9.29436e+06	1.41338e+07		4	3.5	4
FALSE			Epoxyeremopetasinorol	C13 H20 O3	Full match	No results	No results	No results	Partial match	Full match	0.3	224.141	225.149	[M+H]+1	10.983	1.29788e+06	60	0	0	0				No matches found	No matches found	No matches found	No matches found	No matches found	No matches found	Multiple matches found	Multiple matches found	+	No MS2		1.2097e+06	1.29788e+06		7	5.3	7
FALSE			Epohelmin B	C18 H31 N O2	Full match	No results	No results	No results	Partial match	Full match	-0.35	293.235	294.243	[M+H]+1	12.242	437404	46	0	0	0				No matches found	No matches found	No matches found	No matches found	No matches found	No matches found	No matches found	Multiple matches found	+	No MS2		437404	320971		5.2	3.4	5.2
FALSE			Elloxazinone B	C14 H9 N3 O5	No results	No results	No results	No results	Not the top hit	Full match	-0.58	299.054	300.061	[M+H]+1	2.657	44146.9	71	0	0	0				No matches found	No matches found	No matches found	No matches found	No matches found	No matches found	No matches found	Single match found	+	No MS2			44146.9		2.2		2.2
FALSE			Elaiomycin L	C12 H24 N2 O4	Full match	No results	No results	No results	Not the top hit	Full match	0.22	260.174	261.181	[M+H]+1	11.723	1.83769e+06	73	0	0	0				No matches found	No matches found	No matches found	No matches found	No matches found	No matches found	Single match found	Single match found	+	DDA for preferred ion	76.6803	1.8066e+06	1.83769e+06	1.60397e+06	9.1	8.6	9.1	8.6
FALSE			Elaiomycin F	C13 H28 N2 O3	Full match	No results	No results	No results	Not the top hit	Full match	-0.09	260.21	261.217	[M+H]+1	8.519	674615	3	0	0	0				No matches found	No matches found	No matches found	No matches found	No matches found	No matches found	No matches found	Single match found	+	No MS2		593520	674615	610878	8.8	5.5	5.5	8.8
FALSE			Edoxudine	C11 H16 N2 O5	No match	Invalid mass	No results	No results	No match	No match	85824.6	278.086	279.093	[M+H]+1	10.75	2.71175e+06	19	2	0	0	90.9	9.5		No matches found	No matches found	No matches found	No matches found	No matches found	No matches found	Single match found	No matches found	+	DDA for preferred ion	30.6976	2.71175e+06	2.45651e+06	2.63962e+06	8	8	7.5	8
FALSE			Ecgonine methyl ester	C10 H17 N O3	Full match	No results	No results	No results	Full match	Full match	0.73	199.121	200.128	[M+H]+1	6.246	34061.2	59	0	0	0				No matches found	No matches found	No matches found	No matches found	No matches found	No matches found	Multiple matches found	Single match found	+	No MS2			34061.2		4.3		4.3
FALSE			Ecgonine methyl ester	C10 H17 N O3	Full match	No results	No results	No results	Full match	Full match	0.27	199.121	200.128	[M+H]+1	6.331	52573.2	59	0	0	0				No matches found	No matches found	No matches found	No matches found	No matches found	No matches found	Multiple matches found	Single match found	+	No MS2			52573.2		2.2		2.2
FALSE			Ecgonine methyl ester	C10 H17 N O3	Full match	No results	No results	No results	Full match	Full match	0.04	199.121	200.128	[M+H]+1	8.047	25232.5	59	0	0	0				No matches found	No matches found	No matches found	No matches found	No matches found	No matches found	Multiple matches found	Single match found	+	No MS2		25232.5			7.6	7.6
FALSE			Ecgonine methyl ester	C10 H17 N O3	Full match	No results	No results	No results	Full match	Full match	-0.11	199.121	200.128	[M+H]+1	6.693	218674	59	0	0	0				No matches found	No matches found	No matches found	No matches found	No matches found	No matches found	Multiple matches found	Single match found	+	No MS2			218674		3.6		3.6
FALSE			Drimentine H	C33 H45 N3 O3	Full match	No results	No results	No results	Partial match	Full match	3.29	531.348	532.355	[M+H]+1	13.156	3.05814e+06	10	0	0	0				No matches found	No matches found	No matches found	No matches found	No matches found	No matches found	No matches found	Multiple matches found	+	DDA for preferred ion	97.0026	892643	3.05814e+06	423730	3.9	3.9	2.1	2.5
FALSE			Drimentine H	C33 H45 N3 O3	Full match	No results	No results	No results	Not the top hit	Full match	3.13	531.348	532.355	[M+H]+1	13.273	952969	11	0	0	0				No matches found	No matches found	No matches found	No matches found	No matches found	No matches found	No matches found	Multiple matches found	+	DDA for preferred ion	100	952969	944271	241118	7.4	4.5	5.5	7.4
FALSE			Drimentine H	C33 H45 N3 O3	Full match	No results	No results	No results	Not the top hit	Full match	2.8	531.348	532.355	[M+H]+1	13.238	878389	10	0	0	0				No matches found	No matches found	No matches found	No matches found	No matches found	No matches found	No matches found	Multiple matches found	+	No MS2			878389		7.2		7.2
FALSE			Dodecylethanol amide	C14 H29 N O2	Full match	No results	No results	No results	Full match	No results	-0.1	243.22	244.227	[M+H]+1	10.587	509627	15	0	0	0				No matches found	No matches found	No matches found	No matches found	No matches found	No matches found	No matches found	No matches found	+	No MS2		509627			3.9	3.9
FALSE			Dodecylamine	C12 H27 N	Full match	No results	No results	No results	Full match	Full match	0.63	185.214	186.222	[M+H]+1	12.612	1.32179e+06	3	0	0	0				No matches found	No matches found	No matches found	No matches found	No matches found	No matches found	Multiple matches found	No matches found	+	No MS2			801008	1.32179e+06	3.7		2.8	3.7
FALSE			Dodecanamide	C12 H25 N O	Full match	No results	No results	No results	Partial match	Full match	-0.1	199.194	200.201	[M+H]+1	12.593	1.26686e+07	9	0	0	0				No matches found	No matches found	No matches found	No matches found	No matches found	No matches found	Single match found	No matches found	+	DDA for preferred ion	55.9356	1.06757e+07	1.26686e+07	8.36544e+06	9.5	9.5	7.3	8.9
FALSE			Dodecamethylcyclohexasiloxane	C12 H36 O6 Si6	No match	Full match	No results	No results	No match	No results	0.38	444.113	445.12	[M+H]+1	13.905	995628	115	3	0	0	89.8	48.1		No matches found	No matches found	No matches found	No matches found	No matches found	No matches found	No matches found	No matches found	+	DDA for preferred ion	91.1871	995628	714336	329378	7.2	5	7.2	4.1
FALSE			Docosanamide	C22 H45 N O	Full match	Full match	No results	No results	Partial match	Partial match	-0.23	339.35	381.384	[M+ACN+H]+1	15.384	453159	2	1	0	0	99.6	10		No matches found	No matches found	No matches found	No matches found	No matches found	No matches found	Single match found	No matches found	+	DDA for preferred ion	100	183901	453159	99007.7	1.7	0.9	1.7	0.5
FALSE			Docosanamide	C22 H45 N O	Full match	No results	No results	No results	Partial match	Full match	0.36	339.35	340.358	[M+H]+1	15.254	1.20151e+06	2	0	0	0				No matches found	No matches found	No matches found	No matches found	No matches found	No matches found	Single match found	No matches found	+	No MS2		1.20151e+06			4.2	4.2
FALSE			Docosanamide	C22 H45 N O	Full match	No results	No results	No results	Partial match	Full match	0.18	339.35	340.357	[M+H]+1	15.945	937676	2	0	0	0				No matches found	No matches found	No matches found	No matches found	No matches found	No matches found	Single match found	No matches found	+	No MS2		937676			1.2	1.2
FALSE			Docosanamide	C22 H45 N O	Full match	No results	No results	No results	Partial match	Full match	0.09	339.35	340.357	[M+H]+1	14.263	587110	2	0	0	0				No matches found	No matches found	No matches found	No matches found	No matches found	No matches found	Single match found	No matches found	+	No MS2			587110		2.3		2.3
FALSE			Docosanamide	C22 H45 N O	Full match	Full match	No results	No results	Partial match	Partial match	-0.11	339.35	340.357	[M+H]+1	15.536	4.21787e+06	2	1	0	0	98.2	63.4		No matches found	No matches found	No matches found	No matches found	No matches found	No matches found	Single match found	No matches found	+	DDA for preferred ion	90.4926		4.21787e+06	1.04049e+06	5		4.6	5
FALSE			Docosanamide	C22 H45 N O	Full match	Full match	No results	No results	Partial match	Partial match	-0.15	339.35	340.357	[M+H]+1	15.426	6.35055e+06	2	1	0	0	97.7	9.9		No matches found	No matches found	No matches found	No matches found	No matches found	No matches found	Single match found	No matches found	+	DDA for preferred ion	95.5542	6.35055e+06		3.27528e+06	6.7	6.7		4.8
FALSE			Docosanamide	C22 H45 N O	Full match	No results	No results	No results	Partial match	Full match	-0.72	339.35	340.357	[M+H]+1	15.313	3.71918e+06	2	0	0	0				No matches found	No matches found	No matches found	No matches found	No matches found	No matches found	Single match found	No matches found	+	No MS2			3.71918e+06		5.7		5.7
FALSE			D-Maltose	C12 H22 O11	No match	Invalid mass	No results	No results	No match	No match	64253.1	364.098	365.106	[M+H]+1	1.24	5.43635e+06	289	8	0	0	99.5	10		No matches found	No matches found	No matches found	No matches found	No matches found	No matches found	Single match found	No matches found	+	DDA for preferred ion	100	4.59021e+06	5.43635e+06	4.00786e+06	9.5	9.5	8.9	9.5
FALSE			DL-Valine	C5 H11 N O2	Full match	Full match	No results	No results	Full match	Full match	0.72	117.079	140.068	[M+Na]+1	1.249	5.56446e+06	51	5	0	0	69.7	8.5		No matches found	No matches found	No matches found	No matches found	No matches found	No matches found	Multiple matches found	No matches found	+	DDA for other ion	61.6839	5.09606e+06	5.56446e+06	3.68955e+06	10	10	9.5	7.8
FALSE			DL-Pyroglutamic acid	C5 H7 N O3	Full match	Full match	No results	No results	Full match	Partial match	0.85	129.043	130.05	[M+H]+1	1.384	4.73058e+06	22	5	0	0	76.9	8.8		No matches found	No matches found	No matches found	No matches found	No matches found	No matches found	Multiple matches found	Single match found	+	DDA for preferred ion	41.4532	4.44079e+06	4.73058e+06	4.07386e+06	7.8	5.1	7.8	6.2
FALSE			DL-Carnitine	C7 H15 N O3	Full match	Full match	No results	No results	Full match	Partial match	0.35	161.105	162.113	[M+H]+1	1.279	3.01769e+06	23	4	0	0	96.8	57.7		No matches found	No matches found	No matches found	No matches found	No matches found	No matches found	Multiple matches found	Single match found	+	DDA for preferred ion	54.2866	2.82437e+06	3.01769e+06	2.58379e+06	8	8	7	7.5
FALSE			DL-Arginine	C6 H14 N4 O2	Full match	Full match	Partial match	No results	Full match	Full match	0.71	174.112	175.119	[M+H]+1	1.185	1.25583e+07	7	4	0	1	93.5	63.5	79.6	No matches found	Single match found	No matches found	No matches found	No matches found	No matches found	Multiple matches found	No matches found	+	DDA for preferred ion	74.1588	1.25583e+07	1.25336e+07	1.07443e+07	9.5	9.5	9.5	8.4
FALSE			DL-2-Aminooctanoic acid	C8 H17 N O2	Full match	No results	No results	No results	Partial match	Full match	0.41	159.126	160.133	[M+H]+1	6.254	386827	45	0	0	0				No matches found	No matches found	No matches found	No matches found	No matches found	No matches found	Multiple matches found	Single match found	+	No MS2			386827		4.1		4.1
FALSE			Diplosporin	C12 H16 O4	Full match	No results	No results	No results	Partial match	Full match	0.35	224.105	225.112	[M+H]+1	9.845	824302	90	0	0	0				No matches found	No matches found	No matches found	No matches found	No matches found	No matches found	Multiple matches found	Multiple matches found	+	No MS2		824302			4.5	4.5
FALSE			Dioscoretine	C13 H23 N O3	Full match	No results	No results	No results	Partial match	Full match	0.12	241.168	242.175	[M+H]+1	9.044	2.607e+06	49	0	0	0				No matches found	No matches found	No matches found	No matches found	No matches found	No matches found	Single match found	Multiple matches found	+	DDA for preferred ion	96.6184	2.51129e+06	2.607e+06	2.56377e+06	9.1	9.1	8.6	8.6
FALSE			Dioctyl 1,6-hexanediylbiscarbamate	C24 H48 N2 O4	Full match	No results	No results	No results	Full match	No results	0.1	428.361	429.369	[M+H]+1	12.735	377544	3	0	0	0				No matches found	No matches found	No matches found	No matches found	No matches found	No matches found	No matches found	No matches found	+	No MS2			146490	377544	1.4		1.4	0.9
FALSE			Dinemasone A	C11 H18 O5	Full match	No results	No results	No results	Not the top hit	Full match	0.64	230.116	231.123	[M+H]+1	7.168	298082	27	0	0	0				No matches found	No matches found	No matches found	No matches found	No matches found	No matches found	Single match found	Multiple matches found	+	No MS2				298082	3			3
FALSE			Diisobutylphthalate	C16 H22 O4	Full match	Full match	No results	No results	Full match	Partial match	-1.66	278.151	279.159	[M+H]+1	13.248	1.72655e+08	100	4	0	0	99.4	10		No matches found	No matches found	No matches found	No matches found	No matches found	No matches found	Multiple matches found	Multiple matches found	+	DDA for preferred ion	98.9218	1.72655e+08	1.60006e+08	1.67083e+08	9.5	9.5	7.3	9.5
FALSE			Diisobutyl adipate	C14 H26 O4	Full match	No results	No results	No results	Full match	Full match	0.28	258.183	259.19	[M+H]+1	13.138	1.5766e+06	13	0	0	0				No matches found	No matches found	No matches found	No matches found	No matches found	No matches found	Multiple matches found	Multiple matches found	+	DDA for preferred ion	71.5098	1.53458e+06	1.5766e+06	1.36905e+06	7.5	7	7.5	6.4
FALSE			Dihydroisophorol	C9 H18 O	Full match	No results	No results	No results	Partial match	Full match	1.46	142.136	143.143	[M+H]+1	9.664	49488.4	14	0	0	0				No matches found	No matches found	No matches found	No matches found	No matches found	No matches found	Multiple matches found	No matches found	+	No MS2				49488.4	1.1			1.1
FALSE			Dihydroisophorol	C9 H18 O	Full match	No results	No results	No results	Partial match	Full match	1.46	142.136	143.143	[M+H]+1	12.84	23387.8	14	0	0	0				No matches found	No matches found	No matches found	No matches found	No matches found	No matches found	Multiple matches found	No matches found	+	No MS2			23387.8		2.7		2.7
FALSE			Dihydroconiferyl alcohol	C10 H14 O3	No match	Invalid mass	No results	No results	No match	No match	-98907.2	164.084	165.091	[M+H]+1	11.844	3.3799e+06	96	2	0	0	73.8	63.9		No matches found	No matches found	No matches found	No matches found	No matches found	No matches found	Multiple matches found	Multiple matches found	+	DDA for preferred ion	73.2472			3.3799e+06	8			8
FALSE			Dihydro-5-(2-octenyl)-2(3H)-furanone	C12 H20 O2	Full match	No results	No results	No results	Partial match	Full match	0.49	196.146	197.154	[M+H]+1	12.392	3.97073e+06	45	0	0	0				No matches found	No matches found	No matches found	No matches found	No matches found	No matches found	Multiple matches found	Multiple matches found	+	No MS2		3.97073e+06			4	4
FALSE			Dihomo-gamma-linolenoylethanolamide	C22 H39 N O2	Full match	No results	No results	No results	Partial match	Full match	0.29	349.298	350.305	[M+H]+1	12.272	529203	18	0	0	0				No matches found	No matches found	No matches found	No matches found	No matches found	No matches found	Single match found	No matches found	+	No MS2			529203	480730	2.8		2.8	1.7
FALSE			Dihomo-gamma-linolenoylethanolamide	C22 H39 N O2	Full match	No results	No results	No results	Partial match	Full match	-0.16	349.298	350.305	[M+H]+1	13.624	871674	18	0	0	0				No matches found	No matches found	No matches found	No matches found	No matches found	No matches found	Single match found	No matches found	+	No MS2		539819	871674		3.9	3.9	3.9
FALSE			Diethylamino nonanoate	C13 H27 N O2	Full match	No results	No results	No results	Partial match	Full match	0	229.204	230.211	[M+H]+1	9.954	354467	15	0	0	0				No matches found	No matches found	No matches found	No matches found	No matches found	No matches found	Single match found	Single match found	+	No MS2		354467			5.8	5.8
FALSE			Diethyl phenylphosphonate	C10 H15 O3 P	Full match	No results	No results	No results	Full match	No results	1.31	214.076	215.083	[M+H]+1	9.723	364368	7	0	0	0				No matches found	No matches found	No matches found	No matches found	No matches found	No matches found	No matches found	No matches found	+	No MS2		364368	273466		3.6	1.4	3.6
FALSE			Dicyclohexylamine	C12 H23 N	Full match	No results	No results	No results	Full match	Full match	0.99	181.183	182.191	[M+H]+1	8.13	853599	10	0	0	0				No matches found	No matches found	No matches found	No matches found	No matches found	No matches found	Single match found	Single match found	+	No MS2		853599			2.8	2.8
FALSE			Dichotomocej B	C14 H25 N O2	Full match	No results	No results	No results	Partial match	Full match	0.41	239.189	240.196	[M+H]+1	9.221	357181	34	0	0	0				No matches found	No matches found	No matches found	No matches found	No matches found	No matches found	No matches found	Multiple matches found	+	No MS2			357181	278529	3		3	3
FALSE			Dichotomocej B	C14 H25 N O2	Full match	No results	No results	No results	Partial match	Full match	0.04	239.189	240.196	[M+H]+1	10.406	683039	34	0	0	0				No matches found	No matches found	No matches found	No matches found	No matches found	No matches found	No matches found	Multiple matches found	+	No MS2		683039		670268	7.2	7.2		5
FALSE			Dichotomocej B	C14 H25 N O2	Full match	No results	No results	No results	Partial match	Full match	0.08	239.189	240.196	[M+H]+1	8.647	400339	34	0	0	0				No matches found	No matches found	No matches found	No matches found	No matches found	No matches found	No matches found	Multiple matches found	+	No MS2			385305	400339	6.3		5.8	6.3
FALSE			Dibutyl phthalate	C16 H22 O4	Full match	Full match	No results	No results	Full match	Partial match	0.22	278.152	279.159	[M+H]+1	15.984	7.82367e+06	100	4	0	0	73.2	8.7		No matches found	No matches found	No matches found	No matches found	No matches found	No matches found	Multiple matches found	Multiple matches found	+	DDA for preferred ion	89.1433		7.32912e+06	7.82367e+06	4		2.9	4
FALSE			Dibutyl phthalate	C16 H22 O4	Full match	Full match	No results	No results	Full match	Partial match	0.23	278.152	279.159	[M+H]+1	13.703	4.18904e+06	100	4	0	0	84.1	9.2		No matches found	No matches found	No matches found	No matches found	No matches found	No matches found	Multiple matches found	Multiple matches found	+	DDA for preferred ion	88.9106	4.18904e+06			2.4	2.4
FALSE			Demethylphylloquinone	C30 H44 O2	Full match	No results	No results	No results	Not the top hit	Full match	1.31	436.335	437.342	[M+H]+1	12.73	61600.1	17	0	0	0				No matches found	No matches found	No matches found	No matches found	No matches found	No matches found	Multiple matches found	Multiple matches found	+	No MS2				61600.1	7.6			7.6
FALSE			delta-Amorphene	C15 H24	Full match	No results	No results	No results	Partial match	Full match	1.45	204.188	205.195	[M+H]+1	13.33	143897	272	0	0	0				No matches found	No matches found	No matches found	No matches found	No matches found	No matches found	Multiple matches found	Multiple matches found	+	No MS2		143897			2.2	2.2
FALSE			Dehydrophytosphingosine	C18 H37 N O3	Full match	No results	No results	No results	Not the top hit	Full match	0.25	315.277	316.285	[M+H]+1	12.311	1.59155e+06	12	0	0	0				No matches found	No matches found	No matches found	No matches found	No matches found	No matches found	Single match found	No matches found	+	No MS2		1.59155e+06			3.7	3.7
FALSE			Dehydrophytosphingosine	C18 H37 N O3	Full match	No results	No results	No results	Not the top hit	Full match	0.1	315.277	316.285	[M+H]+1	11.693	520086	12	0	0	0				No matches found	No matches found	No matches found	No matches found	No matches found	No matches found	Single match found	No matches found	+	No MS2		420982	482022	520086	5.8	5.8	5	4.5
FALSE			DEET	C12 H17 N O	Full match	Full match	No results	No results	Partial match	Not the top hit	0.59	191.131	192.138	[M+H]+1	10.106	1.79797e+06	120	11	0	0	70.2	8.5		No matches found	No matches found	No matches found	No matches found	No matches found	No matches found	Multiple matches found	Multiple matches found	+	DDA for preferred ion	96.8257	1.79797e+06	1.72776e+06	1.70534e+06	7.5	7.5	7.5	7.5
FALSE			DEET	C12 H17 N O	Full match	Full match	No results	No results	Partial match	Not the top hit	0.08	191.131	192.138	[M+H]+1	10.571	1.43754e+07	120	13	0	0	99.8	95.1		No matches found	No matches found	No matches found	No matches found	No matches found	No matches found	Multiple matches found	Multiple matches found	+	DDA for preferred ion	100	1.3652e+07	1.43754e+07	1.1576e+07	9.5	9.5	9.5	8.9
FALSE			Decanamide	C10 H21 N O	Full match	Full match	No results	No results	Full match	Partial match	0.49	171.162	172.17	[M+H]+1	11.417	2.72551e+06	16	1	0	0	68.9	18.9		No matches found	No matches found	No matches found	No matches found	No matches found	No matches found	Multiple matches found	No matches found	+	DDA for preferred ion	35.0498	2.72551e+06	2.69077e+06	2.30972e+06	8	8	7	7.5
FALSE			DBN	C7 H12 N2	Full match	No results	No results	No results	Full match	No results	1.4	124.1	125.108	[M+H]+1	14.503	16906.1	24	0	0	0				No matches found	No matches found	No matches found	No matches found	No matches found	No matches found	No matches found	No matches found	+	No MS2		16906.1			7.1	7.1
FALSE			DBN	C7 H12 N2	Full match	No results	No results	No results	Full match	No results	0.66	124.1	125.107	[M+H]+1	13.99	86136.2	24	0	0	0				No matches found	No matches found	No matches found	No matches found	No matches found	No matches found	No matches found	No matches found	+	No MS2				86136.2	3.8			3.8
FALSE			Dapiprazole	C19 H27 N5	Full match	No results	No results	No results	Not the top hit	Not the top hit	-3.07	325.226	326.233	[M+H]+1	10.213	304546	110	0	0	0				No matches found	No matches found	No matches found	No matches found	No matches found	No matches found	Multiple matches found	Multiple matches found	+	No MS2			304546	125062	5.2		5.2	2.2
FALSE			D-(+)-Glucose	C6 H12 O6	Not the top hit	Full match	No results	No results	Not the top hit	Not the top hit	0.4	180.063	203.053	[M+Na]+1	1.245	7.30368e+06	178	8	0	0	92.8	9.6		No matches found	No matches found	No matches found	No matches found	No matches found	No matches found	Multiple matches found	No matches found	+	DDA for other ion	79.0755	6.47435e+06	7.30368e+06	5.35897e+06	10	9.5	10	8.9
FALSE			Cyprodenate	C13 H25 N O2	Full match	No results	No results	No results	Full match	No results	0.11	227.189	228.196	[M+H]+1	13.904	633023	27	0	0	0				No matches found	No matches found	No matches found	No matches found	No matches found	No matches found	No matches found	No matches found	+	No MS2				633023	7.7			7.7
FALSE			Cyprodenate	C13 H25 N O2	Full match	No results	No results	No results	Full match	No results	0.11	227.189	228.196	[M+H]+1	15.969	2.51857e+06	27	0	0	0				No matches found	No matches found	No matches found	No matches found	No matches found	No matches found	No matches found	No matches found	+	No MS2				2.51857e+06	2.6			2.6
FALSE			CYCLURON	C11 H22 N2 O	Full match	No results	No results	No results	Full match	No results	0.11	198.173	199.181	[M+H]+1	6.185	4.59598e+06	33	0	0	0				No matches found	No matches found	No matches found	No matches found	No matches found	No matches found	No matches found	No matches found	+	No MS2			4.59598e+06		10		10
FALSE			Cyclohexaneundecanoic acid	C17 H32 O2	Full match	No results	No results	No results	Partial match	Full match	0.12	268.24	269.248	[M+H]+1	13.169	1.2421e+06	22	0	0	0				No matches found	No matches found	No matches found	No matches found	No matches found	No matches found	Multiple matches found	Multiple matches found	+	No MS2		1.2421e+06	864594		3.7	3.7	2.3
FALSE			Cyclo-(Leu-Ile)	C12 H22 N2 O2	Full match	No results	No results	No results	Partial match	Full match	0.79	226.168	227.176	[M+H]+1	15.94	1.89901e+06	83	0	0	0				No matches found	No matches found	No matches found	No matches found	No matches found	No matches found	No matches found	Single match found	+	No MS2			1.89901e+06		2.1		2.1
FALSE			cyanomorpholino doxorubicin	C32 H34 N2 O12	No results	No results	No results	No results	Full match	No results	-1.44	638.21	639.218	[M+H]+1	13.61	62265.2	24	0	0	0				No matches found	No matches found	No matches found	No matches found	No matches found	No matches found	No matches found	No matches found	+	No MS2		62265.2			3.3	3.3
FALSE			Cuscohygrine	C13 H24 N2 O	Full match	No results	No results	No results	Not the top hit	Full match	0.32	224.189	225.196	[M+H]+1	10.565	607932	51	0	0	0				No matches found	No matches found	No matches found	No matches found	No matches found	No matches found	Multiple matches found	No matches found	+	No MS2		607932			8.3	8.3
FALSE			Cuminaldehyde	C10 H12 O	Full match	No results	No results	No results	Not the top hit	Full match	1.13	148.089	149.096	[M+H]+1	11.961	3.76428e+06	34	0	0	0				No matches found	No matches found	No matches found	No matches found	No matches found	No matches found	Multiple matches found	No matches found	+	No MS2		3.76428e+06	3.71009e+06	3.17486e+06	5.7	5.7	5.7	3.2
FALSE			Cucurbic acid	C12 H20 O3	Full match	No results	No results	No results	Not the top hit	Full match	0.47	212.141	213.149	[M+H]+1	8.403	1.88148e+06	42	0	0	0				No matches found	No matches found	No matches found	No matches found	No matches found	No matches found	Multiple matches found	Multiple matches found	+	No MS2		1.88148e+06			2.6	2.6
FALSE			Cucurbic acid	C12 H20 O3	Full match	No results	No results	No results	Not the top hit	Full match	0.25	212.141	213.149	[M+H]+1	13.307	37845.1	42	0	0	0				No matches found	No matches found	No matches found	No matches found	No matches found	No matches found	Multiple matches found	Multiple matches found	+	No MS2				37845.1	3.3			3.3
FALSE			Cucurbic acid	C12 H20 O3	Full match	No results	No results	No results	Not the top hit	Full match	-0.25	212.141	213.148	[M+H]+1	13.334	22938.7	42	0	0	0				No matches found	No matches found	No matches found	No matches found	No matches found	No matches found	Multiple matches found	Multiple matches found	+	No MS2				22938.7	2.7			2.7
FALSE			Crotamiton	C13 H17 N O	Full match	No results	No results	No results	Full match	Full match	0.9	203.131	204.138	[M+H]+1	12.822	1.06598e+06	175	0	0	0				No matches found	No matches found	No matches found	No matches found	No matches found	No matches found	Multiple matches found	Single match found	+	No MS2		781824	1.06598e+06	766298	6.1	6.1	6.1	5.5
FALSE			Creatine	C4 H9 N3 O2	Full match	No results	No results	No results	Full match	Full match	0.44	131.07	114.066	[M+H-H2O]+1	1.279	6.63577e+06	12	0	0	0				No matches found	No matches found	No matches found	No matches found	No matches found	No matches found	Multiple matches found	Single match found	+	DDA for preferred ion	17.636	6.63577e+06	6.28914e+06	5.57213e+06	9.5	8.9	8.9	9.5
FALSE			Cornifronin B	C13 H23 N O2	Full match	No results	No results	No results	Partial match	Full match	0.38	225.173	243.207	[M+NH4]+1	10.166	1.56168e+06	38	0	0	0				No matches found	No matches found	No matches found	No matches found	No matches found	No matches found	No matches found	Multiple matches found	+	DDA for other ion	82.5989	1.43634e+06	1.56168e+06	1.46348e+06	6.4	6.4	4.8	4.2
FALSE			Cornifronin B	C13 H23 N O2	Full match	No results	No results	No results	Partial match	Full match	-1.11	225.173	226.18	[M+H]+1	9.796	5.76411e+07	38	0	0	0				No matches found	No matches found	No matches found	No matches found	No matches found	No matches found	No matches found	Multiple matches found	+	DDA for preferred ion	83.3466	4.91015e+07	5.76411e+07	5.20684e+07	9.5	9.5	9.5	9.5
FALSE			CL(8:0/8:0/8:0/17:0)	C50 H96 O17 P2	No results	No results	No results	No results	No match	Full match	2.14	1030.61	516.315	[M+2H]+2	8.119	30371.3	1	0	0	0				No matches found	No matches found	No matches found	No matches found	No matches found	No matches found	Multiple matches found	No matches found	+	No MS2		30371.3			3.3	3.3
FALSE			Citroflex A-4	C20 H34 O8	Full match	Full match	No results	No results	Full match	Full match	0.18	402.225	403.233	[M+H]+1	13.632	3.02388e+06	84	2	0	0	97.1	90.5		No matches found	No matches found	No matches found	No matches found	No matches found	No matches found	Multiple matches found	Multiple matches found	+	DDA for preferred ion	100	748950	1.16588e+06	3.02388e+06	8.8	8.8	6.4	8
FALSE			Choline	C5 H13 N O	Full match	Full match	No results	No results	Partial match	Partial match	0.08	103.1	104.107	[M+H]+1	1.233	1.10434e+07	5	3	0	0	99.6	10		No matches found	No matches found	No matches found	No matches found	No matches found	No matches found	Single match found	No matches found	+	DDA for preferred ion	93.7713	1.03876e+07	1.10434e+07	9.29149e+06	9.5	8.9	8.9	9.5
FALSE			Cholesterol	C27 H46 O	Full match	Full match	No results	No results	Not the top hit	Full match	0.51	386.355	369.352	[M+H-H2O]+1	13.724	1.8879e+06	22	1	0	0	92.8	93.4		No matches found	No matches found	No matches found	No matches found	No matches found	No matches found	Multiple matches found	Single match found	+	DDA for other ion	100			1.8879e+06	1.5			1.5
FALSE			Cholesterol	C27 H46 O	Full match	Full match	No results	No results	Not the top hit	Full match	0.15	386.355	369.352	[M+H-H2O]+1	13.255	4.52544e+07	22	1	0	0	95.5	98.3		No matches found	No matches found	No matches found	No matches found	No matches found	No matches found	Multiple matches found	Single match found	+	DDA for other ion	100	4.10697e+07	4.52544e+07	4.08207e+07	5.1	4.6	5.1	5.1
FALSE			Cervonoyl ethanolamide	C24 H36 O3	Full match	No results	No results	No results	Not the top hit	Full match	-0.11	372.266	373.274	[M+H]+1	10.909	184755	50	0	0	0				No matches found	No matches found	No matches found	No matches found	No matches found	No matches found	Multiple matches found	Multiple matches found	+	No MS2		184755			4.7	4.7
FALSE			Centperazine	C10 H19 N3 O	Full match	No results	No results	No results	Partial match	Full match	1.19	197.153	198.16	[M+H]+1	13.399	19282.1	20	0	0	0				No matches found	No matches found	No matches found	No matches found	No matches found	No matches found	Multiple matches found	No matches found	+	No MS2				19282.1	1.6			1.6
FALSE			CE(22:1(13Z))	C49 H86 O2	No results	No results	No results	No results	No results	Full match	-4.7	706.659	354.337	[M+2H]+2	12.335	465590	0	0	0	0				No matches found	No matches found	No matches found	No matches found	No matches found	No matches found	Multiple matches found	No matches found	+	No MS2		465590			3.9	3.9
FALSE			CDVMOSRXPDTXBF-ZHOBSPGKSA-N	C15 H24 O2	No match	Invalid mass	No results	No results	No match	No match	-76258.1	218.167	219.174	[M+H]+1	13.137	1.87428e+06	106	4	0	0	92.4	58.7		No matches found	No matches found	No matches found	No matches found	No matches found	No matches found	Multiple matches found	Multiple matches found	+	DDA for preferred ion	90.7661	1.77611e+06	1.87428e+06	1.87064e+06	6.4	5.9	5.9	6.4
FALSE			Capsiamide	C17 H35 N O	Full match	No results	No results	No results	Partial match	Full match	0.19	269.272	270.279	[M+H]+1	13.589	740018	13	0	0	0				No matches found	No matches found	No matches found	No matches found	No matches found	No matches found	Single match found	Single match found	+	No MS2		740018	685349	566666	7.2	6.1	5.5	7.2
FALSE			Capsiamide	C17 H35 N O	Full match	No results	No results	No results	Partial match	Full match	-0.11	269.272	270.279	[M+H]+1	14.384	332084	13	0	0	0				No matches found	No matches found	No matches found	No matches found	No matches found	No matches found	Single match found	Single match found	+	No MS2			332084	317126	2.5		0.9	2.5
FALSE			Capsiamide	C17 H35 N O	Full match	No results	No results	No results	Partial match	Full match	-0.14	269.272	270.279	[M+H]+1	15.497	408093	13	0	0	0				No matches found	No matches found	No matches found	No matches found	No matches found	No matches found	Single match found	Single match found	+	No MS2		408093	107127	58644.6	4.9	3	4.3	4.9
FALSE			Capsiamide	C17 H35 N O	Full match	No results	No results	No results	Partial match	Full match	-0.27	269.272	270.279	[M+H]+1	14.836	473329	13	0	0	0				No matches found	No matches found	No matches found	No matches found	No matches found	No matches found	Single match found	Single match found	+	No MS2		473329	431439		6.1	5	6.1
FALSE			Capsiamide	C17 H35 N O	Full match	No results	No results	No results	Partial match	Full match	-0.33	269.272	270.279	[M+H]+1	14.611	246876	13	0	0	0				No matches found	No matches found	No matches found	No matches found	No matches found	No matches found	Single match found	Single match found	+	No MS2			246876		2		2
FALSE			Capryloylglycine	C10 H19 N O3	Full match	No results	No results	No results	Partial match	Full match	-1.15	201.136	202.144	[M+H]+1	8.503	156396	51	0	0	0				No matches found	No matches found	No matches found	No matches found	No matches found	No matches found	Multiple matches found	Single match found	+	No MS2				156396	4.1			4.1
FALSE			Caprylic acid	C8 H16 O2	Full match	No results	No results	No results	Partial match	Full match	0.69	144.115	145.122	[M+H]+1	8.365	820574	29	0	0	0				No matches found	No matches found	No matches found	No matches found	No matches found	No matches found	Multiple matches found	No matches found	+	No MS2				820574	4.5			4.5
FALSE			C20 sphinganine	C20 H43 N O2	Full match	No results	No results	No results	Full match	No results	0.78	329.33	330.337	[M+H]+1	15.033	67324.9	6	0	0	0				No matches found	No matches found	No matches found	No matches found	No matches found	No matches found	No matches found	No matches found	+	No MS2		67324.9			2.2	2.2
FALSE			C20 sphinganine	C20 H43 N O2	Full match	No results	No results	No results	Full match	No results	0.04	329.329	330.337	[M+H]+1	12.993	5.90593e+06	6	0	0	0				No matches found	No matches found	No matches found	No matches found	No matches found	No matches found	No matches found	No matches found	+	No MS2			5.90593e+06		5.1		5.1
FALSE			C16 phytosphingosine	C16 H35 N O3	Full match	No results	No results	No results	Full match	No results	0.13	289.262	290.269	[M+H]+1	12.277	6.23154e+06	2	0	0	0				No matches found	No matches found	No matches found	No matches found	No matches found	No matches found	No matches found	No matches found	+	DDA for preferred ion	100	2.92925e+06	4.02541e+06	6.23154e+06	7.8	5.9	7.3	7.8
FALSE			Butylphthalide	C12 H14 O2	Full match	Full match	No results	No results	Full match	Not the top hit	1.01	190.1	173.096	[M+H-H2O]+1	11.843	1.77001e+06	71	1	0	0	75.6	66.5		No matches found	No matches found	No matches found	No matches found	No matches found	No matches found	Multiple matches found	Multiple matches found	+	DDA for other ion	51.9279			1.77001e+06	8.6			8.6
FALSE			Butyl benzoate	C11 H14 O2	Full match	No results	No results	No results	Full match	Full match	0.55	178.099	179.107	[M+H]+1	11.488	2.32979e+06	106	0	0	0				No matches found	No matches found	No matches found	No matches found	No matches found	No matches found	Multiple matches found	Multiple matches found	+	DDA for preferred ion	44.3561	2.32979e+06	1.93675e+06	2.30583e+06	5.9	5.9	4.2	5.3
FALSE			Bis(4-ethylbenzylidene)sorbitol	C24 H30 O6	Full match	Full match	No results	No results	Partial match	Partial match	0.31	414.204	415.212	[M+H]+1	11.781	3.85663e+06	347	6	0	0	99.8	10		No matches found	No matches found	No matches found	No matches found	No matches found	No matches found	Multiple matches found	Multiple matches found	+	DDA for preferred ion	95.7786	847020	3.85663e+06	573490	8.9	8.3	8.9	7.7
FALSE			Bis(2-ethylhexyl) phthalate	C24 H38 O4	Full match	Full match	No results	No results	Not the top hit	Not the top hit	-0.24	390.277	391.284	[M+H]+1	13.969	5.45962e+06	52	6	0	0	97.9	62		No matches found	No matches found	No matches found	No matches found	No matches found	No matches found	Multiple matches found	Multiple matches found	+	DDA for preferred ion	100	5.45962e+06	1.98476e+06	2.08515e+06	5.7	5.7	5.3	5.3
FALSE			Bionectriol B	C32 H58 O10	No results	No results	No results	No results	Partial match	Full match	0.01	602.403	603.41	[M+H]+1	12.987	37292.9	35	0	0	0				No matches found	No matches found	No matches found	No matches found	No matches found	No matches found	No matches found	Multiple matches found	+	No MS2			37292.9		2.2		2.2
FALSE			B-Hexaprene	C30 H48	No results	No results	No results	No results	Not the top hit	Full match	-2.1	408.375	409.382	[M+H]+1	13.235	2.15433e+06	9	0	0	0				No matches found	No matches found	No matches found	No matches found	No matches found	No matches found	No matches found	Single match found	+	No MS2		2.15433e+06			2.6	2.6
FALSE			Betaxolol	C18 H29 N O3	Full match	No results	No results	No results	Full match	Full match	0.01	307.215	308.222	[M+H]+1	8.543	57018.3	101	0	0	0				No matches found	No matches found	No matches found	No matches found	No matches found	No matches found	Multiple matches found	Multiple matches found	+	No MS2		57018.3		27510.9	6.5	2.7		6.5
FALSE			Betaine	C5 H11 N O2	Full match	Full match	No results	No results	Partial match	Partial match	0	117.079	118.086	[M+H]+1	1.275	2.99993e+07	51	5	0	0	82.6	9.1		No matches found	No matches found	No matches found	No matches found	No matches found	No matches found	Multiple matches found	No matches found	+	DDA for preferred ion	41.3392	2.74441e+07	2.99993e+07	2.39866e+07	8.4	7.3	8.4	7.8
FALSE			beta-Carotinal	C30 H40 O	Full match	No results	No results	No results	Full match	Full match	-0.53	416.308	417.315	[M+H]+1	13.437	36437.6	3	0	0	0				No matches found	No matches found	No matches found	No matches found	No matches found	No matches found	Multiple matches found	Single match found	+	No MS2		36437.6			3.8	3.8
FALSE			beta-Carotinal	C30 H40 O	Full match	No results	No results	No results	Full match	Full match	-0.75	416.308	417.315	[M+H]+1	13.128	78817.6	3	0	0	0				No matches found	No matches found	No matches found	No matches found	No matches found	No matches found	Multiple matches found	Single match found	+	No MS2		78817.6			2.2	2.2
FALSE			beta-Carotinal	C30 H40 O	Full match	No results	No results	No results	Full match	Full match	-0.97	416.308	417.315	[M+H]+1	12.621	33327.6	2	0	0	0				No matches found	No matches found	No matches found	No matches found	No matches found	No matches found	Multiple matches found	Single match found	+	No MS2				33327.6	4.9			4.9
FALSE			beta-Carotinal	C30 H40 O	Full match	No results	No results	No results	Full match	Full match	-1.63	416.307	417.315	[M+H]+1	12.561	41247.6	3	0	0	0				No matches found	No matches found	No matches found	No matches found	No matches found	No matches found	Multiple matches found	Single match found	+	No MS2		41247.6			6	6
FALSE			beta-Carotinal	C30 H40 O	Full match	No results	No results	No results	Full match	Full match	-2.44	416.307	417.314	[M+H]+1	13.333	30775.6	2	0	0	0				No matches found	No matches found	No matches found	No matches found	No matches found	No matches found	Multiple matches found	Single match found	+	No MS2				30775.6	4.3			4.3
FALSE			Benzothiazole	C7 H5 N S	Full match	Full match	No results	No results	Full match	Full match	0.82	135.014	136.022	[M+H]+1	13.547	1.91299e+07	2	1	0	0	99.7	10		No matches found	No matches found	No matches found	No matches found	No matches found	No matches found	Multiple matches found	No matches found	+	DDA for preferred ion	96.1857	1.91299e+07		7.33524e+06	7.8	3.5		7.8
FALSE			Benzothiazole	C7 H5 N S	Full match	Full match	No results	No results	Full match	Full match	0.69	135.014	136.022	[M+H]+1	15.953	7.52703e+07	2	1	0	0	99.8	10		No matches found	No matches found	No matches found	No matches found	No matches found	No matches found	Multiple matches found	No matches found	+	DDA for preferred ion	98.3525	5.41519e+07	7.52703e+07	5.17265e+07	4.6	4.6	2.9	4.6
FALSE			Benzothiazole	C7 H5 N S	Full match	Full match	No results	No results	Full match	Full match	0.67	135.014	136.022	[M+H]+1	13.82	3.30939e+07	2	1	0	0	99.8	10		No matches found	No matches found	No matches found	No matches found	No matches found	No matches found	Multiple matches found	No matches found	+	DDA for preferred ion	98.3271	3.30939e+07			3.5	3.5
FALSE			Benzothiazole	C7 H5 N S	Full match	Full match	No results	No results	Full match	Full match	0.67	135.014	136.022	[M+H]+1	15.32	1.63132e+07	2	1	0	0	99.9	10		No matches found	No matches found	No matches found	No matches found	No matches found	No matches found	Multiple matches found	No matches found	+	DDA for preferred ion	98.1772	1.63132e+07			3.5	3.5
FALSE			Benzothiazole	C7 H5 N S	Full match	No results	No results	No results	Full match	Full match	0.44	135.014	136.022	[M+H]+1	13.712	3.23298e+07	2	0	0	0				No matches found	No matches found	No matches found	No matches found	No matches found	No matches found	Multiple matches found	No matches found	+	No MS2		3.23298e+07	1.46432e+07	2.05427e+07	6.7	2.9	6.7	5.7
FALSE			Benzothiazole	C7 H5 N S	Full match	Full match	No results	No results	Full match	Full match	0.47	135.014	136.022	[M+H]+1	14.022	5.70842e+07	2	1	0	0	99.8	10		No matches found	No matches found	No matches found	No matches found	No matches found	No matches found	Multiple matches found	No matches found	+	DDA for preferred ion	98.8197	5.70842e+07		3.92933e+07	2.9	2.4		2.9
FALSE			Benzothiazole	C7 H5 N S	Full match	Full match	No results	No results	Full match	Full match	0.44	135.014	136.022	[M+H]+1	15.513	1.80651e+07	2	1	0	0	99.8	10		No matches found	No matches found	No matches found	No matches found	No matches found	No matches found	Multiple matches found	No matches found	+	DDA for preferred ion	98.3712		1.80651e+07		2.9		2.9
FALSE			Benzothiazole	C7 H5 N S	Full match	Full match	No results	No results	Full match	Full match	0.44	135.014	136.022	[M+H]+1	14.738	3.06222e+07	2	1	0	0	99.8	10		No matches found	No matches found	No matches found	No matches found	No matches found	No matches found	Multiple matches found	No matches found	+	DDA for preferred ion	98.328		3.06222e+07		2.4		2.4
FALSE			Benzothiazole	C7 H5 N S	Full match	No results	No results	No results	Full match	Full match	0.44	135.014	136.022	[M+H]+1	15.384	1.69871e+07	2	0	0	0				No matches found	No matches found	No matches found	No matches found	No matches found	No matches found	Multiple matches found	No matches found	+	No MS2			1.69871e+07		3.5		3.5
FALSE			Benzothiazole	C7 H5 N S	Full match	Full match	No results	No results	Full match	Full match	0.42	135.014	136.022	[M+H]+1	13.907	1.61887e+07	2	1	0	0	99.8	10		No matches found	No matches found	No matches found	No matches found	No matches found	No matches found	Multiple matches found	No matches found	+	DDA for preferred ion	97.6272	1.61887e+07		1.05096e+07	6.7	6.7		6.7
FALSE			Benzothiazole	C7 H5 N S	Full match	Full match	No results	No results	Full match	Full match	0.33	135.014	136.022	[M+H]+1	13.663	1.26211e+07	2	1	0	0	99.9	10		No matches found	No matches found	No matches found	No matches found	No matches found	No matches found	Multiple matches found	No matches found	+	DDA for preferred ion	98.6462		1.22299e+07	1.26211e+07	7.8		7.8	7.8
FALSE			Benzothiazole	C7 H5 N S	Full match	No results	No results	No results	Full match	Full match	0.33	135.014	136.022	[M+H]+1	14.207	2.5111e+07	2	0	0	0				No matches found	No matches found	No matches found	No matches found	No matches found	No matches found	Multiple matches found	No matches found	+	No MS2				2.5111e+07	3.5			3.5
FALSE			Benzothiazole	C7 H5 N S	Full match	Full match	No results	No results	Full match	Full match	0.18	135.014	136.022	[M+H]+1	15.152	3.4027e+07	2	1	0	0	99.8	10		No matches found	No matches found	No matches found	No matches found	No matches found	No matches found	Multiple matches found	No matches found	+	DDA for preferred ion	95.3504	3.4027e+07	1.8066e+07	1.77409e+07	4.6	3.5	2.9	4.6
FALSE			Benzothiazole	C7 H5 N S	Full match	No results	No results	No results	Full match	Full match	0.11	135.014	136.022	[M+H]+1	14.918	1.04401e+07	2	0	0	0				No matches found	No matches found	No matches found	No matches found	No matches found	No matches found	Multiple matches found	No matches found	+	No MS2			1.04401e+07		6.7		6.7
FALSE			Benzothiazole	C7 H5 N S	Full match	Full match	No results	No results	Full match	Full match	-0.1	135.014	136.022	[M+H]+1	14.971	1.7586e+07	2	1	0	0	99.8	10		No matches found	No matches found	No matches found	No matches found	No matches found	No matches found	Multiple matches found	No matches found	+	DDA for preferred ion	95.2076	1.74537e+07	7.51127e+06	1.7586e+07	7.3	3.5	7.3	3.5
FALSE			Benzophenone	C13 H10 O	Full match	Full match	No results	No results	Full match	Full match	0.63	182.073	183.081	[M+H]+1	11.86	1.38957e+07	14	1	0	0	89.1	9.5		No matches found	No matches found	No matches found	No matches found	No matches found	No matches found	Multiple matches found	Single match found	+	DDA for preferred ion	32.2847	1.38957e+07	1.36285e+07	1.38861e+07	8.4	7.8	8.4	7.3
FALSE			Benzidine	C12 H12 N2	Not the top hit	Full match	No results	No results	Not the top hit	Not the top hit	3.12	184.101	223.064	[M+K]+1	10.899	2.35859e+06	61	1	0	0	96.2	9.8		No matches found	No matches found	No matches found	No matches found	No matches found	No matches found	Multiple matches found	No matches found	+	DDA for other ion	62.3659	2.2038e+06	2.35859e+06	1.98669e+06	7.5	7.5	5.3	5.9
FALSE			Benzidine	C12 H12 N2	No results	Full match	No results	No results	Partial match	Not the top hit	2.71	184.101	223.064	[M+K]+1	1.66	2.33964e+07	60	1	0	0	99.1	10		No matches found	No matches found	No matches found	No matches found	No matches found	No matches found	Multiple matches found	No matches found	+	DDA for other ion	84.8318	2.329e+07		2.33964e+07	3.5	2.9		3.5
FALSE			Bacillamidin C	C17 H30 N2 O3	Full match	No results	No results	No results	Partial match	Full match	-0.13	310.226	311.233	[M+H]+1	8.875	591666	34	0	0	0				No matches found	No matches found	No matches found	No matches found	No matches found	No matches found	No matches found	Single match found	+	No MS2		591666	583349	287502	1.2	0.7	1.2	0.3
FALSE			Azp-2006 Free Base	C25 H44 N6	No results	No results	No results	No results	Full match	No results	-3.41	428.361	429.369	[M+H]+1	13.27	101175	4	0	0	0				No matches found	No matches found	No matches found	No matches found	No matches found	No matches found	No matches found	No matches found	+	No MS2				101175	6.5			6.5
FALSE			Avocadyne	C17 H32 O3	Full match	No results	No results	No results	Not the top hit	Full match	-0.07	284.235	285.242	[M+H]+1	13.17	1.12691e+06	19	0	0	0				No matches found	No matches found	No matches found	No matches found	No matches found	No matches found	Multiple matches found	Single match found	+	No MS2		1.12691e+06	1.06041e+06		3.7	3.7	3.4
FALSE			Asperidine A	C18 H29 N O	Full match	No results	No results	No results	Partial match	Full match	0.28	275.225	276.232	[M+H]+1	12.693	117574	76	0	0	0				No matches found	No matches found	No matches found	No matches found	No matches found	No matches found	No matches found	Single match found	+	No MS2		117574			4.9	4.9
FALSE			Armillariol C	C13 H20 O4	Full match	No results	No results	No results	Partial match	Full match	0.03	240.136	258.17	[M+NH4]+1	8.207	1.46691e+06	38	0	0	0				No matches found	No matches found	No matches found	No matches found	No matches found	No matches found	No matches found	Multiple matches found	+	DDA for other ion	100	1.46658e+06	1.46691e+06	1.42987e+06	9.1	8	8	9.1
FALSE			Arg-Cys-Tyr	C20 H31 N7 O6 S	No match	Invalid mass	No results	No results	No match	No match	42086.7	518.131	536.165	[M+NH4]+1	15.088	1.92933e+07	71	1	0	0	90.6	80.4		No matches found	No matches found	No matches found	No matches found	No matches found	No matches found	Single match found	No matches found	+	DDA for other ion	100	5.71337e+06	5.74735e+06	1.92933e+07	5.1	4	5.1	5.1
FALSE			Arachidoyl Ethanolamide	C22 H45 N O2	Full match	No results	No results	No results	Partial match	Full match	0.13	355.345	356.352	[M+H]+1	14.308	3.03122e+06	7	0	0	0				No matches found	No matches found	No matches found	No matches found	No matches found	No matches found	Single match found	Single match found	+	DDA for preferred ion	68.7245	3.03122e+06	2.47863e+06	2.27331e+06	7.5	4.2	7.5	7.5
FALSE			Arachidoyl Ethanolamide	C22 H45 N O2	Full match	No results	No results	No results	Partial match	Full match	-0.03	355.345	356.352	[M+H]+1	14.396	2.32543e+06	7	0	0	0				No matches found	No matches found	No matches found	No matches found	No matches found	No matches found	Single match found	Single match found	+	No MS2			2.32543e+06	1.62102e+06	7.5		7.5	7
FALSE			Apigenin	C15 H10 O5	Full match	Full match	No results	No results	Partial match	Not the top hit	0.21	270.053	271.06	[M+H]+1	9.494	2.09643e+06	128	18	0	0	99.8	10		No matches found	No matches found	No matches found	No matches found	No matches found	Multiple matches found	Multiple matches found	Multiple matches found	+	DDA for preferred ion	77.8792	312906	1.34861e+06	2.09643e+06	8.6	6.3	8.6	8
FALSE			Androstenedione	C19 H26 O2	Full match	No results	No results	No results	Full match	Full match	0.66	286.193	287.201	[M+H]+1	12.745	48932.6	97	0	0	0				No matches found	No matches found	No matches found	No matches found	No matches found	No matches found	Multiple matches found	Multiple matches found	+	No MS2		48932.6			6.5	6.5
FALSE			Androsta-4,16-dien-3-one	C19 H26 O	Full match	No results	No results	No results	Partial match	Full match	1.3	270.199	271.206	[M+H]+1	12.638	40544.4	21	0	0	0				No matches found	No matches found	No matches found	No matches found	No matches found	No matches found	Single match found	Multiple matches found	+	No MS2				40544.4	0			0
FALSE			Androsta-4,16-dien-3-one	C19 H26 O	Full match	No results	No results	No results	Partial match	Full match	0.4	270.198	271.206	[M+H]+1	13.357	29667.7	21	0	0	0				No matches found	No matches found	No matches found	No matches found	No matches found	No matches found	Single match found	Multiple matches found	+	No MS2		29667.7			2.7	2.7
FALSE			Androsta-4,16-dien-3-one	C19 H26 O	Full match	No results	No results	No results	Partial match	Full match	0.17	270.198	271.206	[M+H]+1	14.318	60624.6	21	0	0	0				No matches found	No matches found	No matches found	No matches found	No matches found	No matches found	Single match found	Multiple matches found	+	No MS2		60624.6			1.6	1.6
FALSE			Anandamide	C22 H37 N O2	Full match	No results	No results	No results	Partial match	Full match	1.31	347.283	348.29	[M+H]+1	13.275	262415	49	0	0	0				No matches found	No matches found	No matches found	No matches found	No matches found	No matches found	Multiple matches found	Multiple matches found	+	No MS2				262415	1.4			1.4
FALSE			Aminopentol	C22 H47 N O5	Full match	No results	No results	No results	Full match	Full match	0.18	405.346	406.353	[M+H]+1	12.932	3.48733e+06	3	0	0	0				No matches found	No matches found	No matches found	No matches found	No matches found	No matches found	Single match found	No matches found	+	DDA for preferred ion	100	3.24619e+06	3.10423e+06	3.48733e+06	8.6	8.6	8	8.4
FALSE			alpha-Methyltyrosine methyl ester	C11 H15 N O3	Full match	No results	No results	No results	Partial match	Full match	0.3	209.105	210.113	[M+H]+1	10.102	44314.9	147	0	0	0				No matches found	No matches found	No matches found	No matches found	No matches found	No matches found	Multiple matches found	Multiple matches found	+	No MS2			44314.9		6.5		6.5
FALSE			alpha-Methyltyrosine methyl ester	C11 H15 N O3	Full match	No results	No results	No results	Partial match	Full match	-0.5	209.105	210.112	[M+H]+1	3.418	65503.2	147	0	0	0				No matches found	No matches found	No matches found	No matches found	No matches found	No matches found	Multiple matches found	Multiple matches found	+	No MS2		65503.2			0.5	0.5
FALSE			acridine-9(10H)-thione	C13 H9 N S	Full match	Full match	No results	No results	Partial match	Partial match	0.48	211.046	212.053	[M+H]+1	12.873	1.15867e+06	15	2	0	0	99.4	10		No matches found	No matches found	No matches found	No matches found	No matches found	No matches found	Single match found	No matches found	+	DDA for preferred ion	86.2044	1.15867e+06	1.03114e+06	1.08357e+06	8	8	7.7	6.1
FALSE			Acetyl-L-carnitine	C9 H17 N O4	Full match	Full match	No results	Full match	Full match	Full match	0.52	203.116	204.123	[M+H]+1	1.333	2.3064e+06	41	2	1	0	98.2	46.2		No matches found	No matches found	No matches found	No matches found	No matches found	No matches found	Multiple matches found	No matches found	+	DDA for preferred ion	82.4694	2.21374e+06	2.3064e+06	1.84795e+06	8.6	8.6	8.6	8.6
FALSE			Acetyl hydrogen phosphate	C2 H4 O5 P	No results	No results	No results	No results	Invalid mass	No results	7.66	138.981	139.988	[M+H]+1	6.185	1.71819e+06	1	0	0	0				No matches found	No matches found	No matches found	No matches found	No matches found	No matches found	No matches found	No matches found	+	DDA for preferred ion	51.2944		1.71819e+06		8.6		8.6
FALSE			Acetyl hydrogen phosphate	C2 H4 O5 P	No results	No results	No results	No results	Invalid mass	No results	7.47	138.981	139.988	[M+H]+1	11.233	5.41518e+08	1	0	0	0				No matches found	No matches found	No matches found	No matches found	No matches found	No matches found	No matches found	No matches found	+	DDA for preferred ion	98.9683		5.41518e+08		6.7		6.7
FALSE			Acetyl hydrogen phosphate	C2 H4 O5 P	No results	No results	No results	No results	Invalid mass	No results	7.44	138.981	139.988	[M+H]+1	13.228	4.80036e+06	1	0	0	0				No matches found	No matches found	No matches found	No matches found	No matches found	No matches found	No matches found	No matches found	+	DDA for preferred ion	81.6512			4.80036e+06	4			4
FALSE			Acetyl hydrogen phosphate	C2 H4 O5 P	No results	No results	No results	No results	Invalid mass	No results	7.44	138.981	139.988	[M+H]+1	14.673	8.42457e+06	1	0	0	0				No matches found	No matches found	No matches found	No matches found	No matches found	No matches found	No matches found	No matches found	+	DDA for preferred ion	100			8.42457e+06	4			4
FALSE			Acetyl hydrogen phosphate	C2 H4 O5 P	No results	No results	No results	No results	Invalid mass	No results	7.44	138.981	139.988	[M+H]+1	14.847	6.99958e+06	1	0	0	0				No matches found	No matches found	No matches found	No matches found	No matches found	No matches found	No matches found	No matches found	+	DDA for preferred ion	98.2463			6.99958e+06	1.8			1.8
FALSE			Acetyl hydrogen phosphate	C2 H4 O5 P	No results	No results	No results	No results	Invalid mass	No results	7.22	138.981	139.988	[M+H]+1	15.514	8.81064e+06	1	0	0	0				No matches found	No matches found	No matches found	No matches found	No matches found	No matches found	No matches found	No matches found	+	DDA for preferred ion	98.691		8.81064e+06		2.4		2.4
FALSE			Acetyl hydrogen phosphate	C2 H4 O5 P	No results	No results	No results	No results	Invalid mass	No results	7.11	138.981	139.988	[M+H]+1	15.6	5.1592e+06	1	0	0	0				No matches found	No matches found	No matches found	No matches found	No matches found	No matches found	No matches found	No matches found	+	No MS2			5.1592e+06		4.6		4.6
FALSE			Acetyl hydrogen phosphate	C2 H4 O5 P	No results	No results	No results	No results	Invalid mass	No results	7.11	138.981	139.988	[M+H]+1	14.022	1.46671e+07	1	0	0	0				No matches found	No matches found	No matches found	No matches found	No matches found	No matches found	No matches found	No matches found	+	DDA for preferred ion	97.6589			1.46671e+07	2.9			2.9
FALSE			Acetyl hydrogen phosphate	C2 H4 O5 P	No results	No results	No results	No results	Invalid mass	No results	7.11	138.981	139.988	[M+H]+1	14.181	9.50922e+06	1	0	0	0				No matches found	No matches found	No matches found	No matches found	No matches found	No matches found	No matches found	No matches found	+	DDA for preferred ion	98.6316			9.50922e+06	2.4			2.4
FALSE			Acetyl hydrogen phosphate	C2 H4 O5 P	No results	No results	No results	No results	Invalid mass	No results	7.02	138.981	139.988	[M+H]+1	13.588	1.47491e+08	1	0	0	0				No matches found	No matches found	No matches found	No matches found	No matches found	No matches found	No matches found	No matches found	+	DDA for preferred ion	99.3891		1.47491e+08	9.45282e+06	5.1		2.4	5.1
FALSE			Acetyl hydrogen phosphate	C2 H4 O5 P	No results	No results	No results	No results	Invalid mass	No results	7	138.981	139.988	[M+H]+1	13.95	6.30761e+06	1	0	0	0				No matches found	No matches found	No matches found	No matches found	No matches found	No matches found	No matches found	No matches found	+	No MS2				6.30761e+06	4.6			4.6
FALSE			Acetyl hydrogen phosphate	C2 H4 O5 P	No results	No results	No results	No results	Invalid mass	No results	6.98	138.981	139.988	[M+H]+1	15.019	8.98185e+06	1	0	0	0				No matches found	No matches found	No matches found	No matches found	No matches found	No matches found	No matches found	No matches found	+	No MS2			8.98185e+06	7.56896e+06	2.4		1.8	2.4
FALSE			Acetyl hydrogen phosphate	C2 H4 O5 P	No results	No results	No results	No results	Invalid mass	No results	7	138.981	139.988	[M+H]+1	15.424	7.82805e+06	1	0	0	0				No matches found	No matches found	No matches found	No matches found	No matches found	No matches found	No matches found	No matches found	+	No MS2				7.82805e+06	2.9			2.9
FALSE			Acetyl hydrogen phosphate	C2 H4 O5 P	No results	No results	No results	No results	Invalid mass	No results	7	138.981	139.988	[M+H]+1	14.779	2.81349e+06	1	0	0	0				No matches found	No matches found	No matches found	No matches found	No matches found	No matches found	No matches found	No matches found	+	No MS2				2.81349e+06	7.5			7.5
FALSE			Acetyl hydrogen phosphate	C2 H4 O5 P	No results	No results	No results	No results	Invalid mass	No results	7	138.981	139.988	[M+H]+1	13.49	4.34776e+06	1	0	0	0				No matches found	No matches found	No matches found	No matches found	No matches found	No matches found	No matches found	No matches found	+	DDA for preferred ion	90.7125			4.34776e+06	2.4			2.4
FALSE			9-Pentadecenoic acid	C15 H28 O2	Full match	No results	No results	No results	Not the top hit	Full match	-0.08	240.209	241.216	[M+H]+1	13.837	37952.1	28	0	0	0				No matches found	No matches found	No matches found	No matches found	No matches found	No matches found	Multiple matches found	Multiple matches found	+	No MS2				37952.1	0.5			0.5
FALSE			9-Oxohexadecanoic acid	C16 H30 O3	Full match	No results	No results	No results	Partial match	Full match	0.12	270.22	271.227	[M+H]+1	12.779	4.57934e+06	18	0	0	0				No matches found	No matches found	No matches found	No matches found	No matches found	No matches found	Multiple matches found	Multiple matches found	+	DDA for preferred ion	88.9957	4.14334e+06	4.21864e+06	4.57934e+06	5.7	5.7	5.7	5.7
FALSE			9-deacetylfumigaclavine C	C21 H28 N2 O	Full match	No results	No results	No results	Partial match	Full match	0.31	324.22	325.228	[M+H]+1	13.232	569411	140	0	0	0				No matches found	No matches found	No matches found	No matches found	No matches found	No matches found	No matches found	Multiple matches found	+	No MS2			569411		7.7		7.7
FALSE			8-Azabicyclo[3.2.1]octane	C7 H13 N	Full match	No results	No results	No results	Partial match	Full match	-0.21	111.105	112.112	[M+H]+1	14.748	17848	11	0	0	0				No matches found	No matches found	No matches found	No matches found	No matches found	No matches found	Multiple matches found	No matches found	+	No MS2				17848	4.3			4.3
FALSE			8,8-Diethoxy-2,6-dimethyl-2-octanol	C14 H30 O3	Full match	No results	No results	No results	Partial match	Full match	0.58	246.22	247.227	[M+H]+1	12.932	509668	2	0	0	0				No matches found	No matches found	No matches found	No matches found	No matches found	No matches found	Single match found	No matches found	+	No MS2		509668			2.3	2.3
FALSE			8,8-Diethoxy-2,6-dimethyl-2-octanol	C14 H30 O3	Full match	No results	No results	No results	Partial match	Full match	0.42	246.22	247.227	[M+H]+1	13.076	814483	2	0	0	0				No matches found	No matches found	No matches found	No matches found	No matches found	No matches found	Single match found	No matches found	+	No MS2		743108	814483	700906	5.5	5	5.5	5.5
FALSE			8,8-Diethoxy-2,6-dimethyl-2-octanol	C14 H30 O3	Full match	No results	No results	No results	Partial match	Full match	0.29	246.22	247.227	[M+H]+1	12.767	2.36478e+06	2	0	0	0				No matches found	No matches found	No matches found	No matches found	No matches found	No matches found	Single match found	No matches found	+	DDA for preferred ion	55.9169	2.36478e+06	2.30702e+06	2.15466e+06	7	7	7	6.4
FALSE			8,8-Diethoxy-2,6-dimethyl-2-octanol	C14 H30 O3	Full match	No results	No results	No results	Partial match	Full match	0.08	246.22	247.227	[M+H]+1	11.11	44852.9	2	0	0	0				No matches found	No matches found	No matches found	No matches found	No matches found	No matches found	Single match found	No matches found	+	No MS2		44852.9			2.2	2.2
FALSE			8,8-Diethoxy-2,6-dimethyl-2-octanol	C14 H30 O3	Full match	No results	No results	No results	Partial match	Full match	-0.41	246.219	247.227	[M+H]+1	9.865	52335.3	2	0	0	0				No matches found	No matches found	No matches found	No matches found	No matches found	No matches found	Single match found	No matches found	+	No MS2			52335.3		0.5		0.5
FALSE			7-Methoxy-2-methylisoflavone	C17 H14 O3	Full match	No results	No results	No results	Not the top hit	Full match	0.43	266.094	267.102	[M+H]+1	9.625	469275	189	0	0	0				No matches found	No matches found	No matches found	No matches found	No matches found	Single match found	Multiple matches found	Multiple matches found	+	No MS2				469275	5			5
FALSE			7-ethyl-8-hydroxy-3,4,7-trimethyl-8H-isochromen-6-one	C14 H18 O3	Full match	Full match	No results	No results	Partial match	Partial match	-0.08	234.126	235.133	[M+H]+1	11.799	5.93271e+06	87	1	0	0	72.3	42.8		No matches found	No matches found	No matches found	No matches found	No matches found	No matches found	Multiple matches found	Multiple matches found	+	DDA for preferred ion	76.602	5.93271e+06	5.47454e+06	5.69974e+06	9.5	8.4	9.5	8.4
FALSE			7-ethyl-8-hydroxy-3-(hydroxymethyl)-4,7-dimethyl-8H-isochromen-6-one	C14 H18 O4	Full match	Full match	No results	No results	Partial match	Partial match	0.13	250.121	251.128	[M+H]+1	12.025	1.68095e+06	106	3	0	0	68.1	39.3		No matches found	No matches found	No matches found	No matches found	No matches found	No matches found	Multiple matches found	Multiple matches found	+	DDA for preferred ion	70.8414	1.59429e+06	1.65137e+06	1.68095e+06	8	8	8	8
FALSE			7(14)-Bisabolene-2,3,10,11-tetrol	C15 H28 O4	Full match	No results	No results	No results	Not the top hit	Full match	-0.04	272.199	273.206	[M+H]+1	11.767	83198.7	54	0	0	0				No matches found	No matches found	No matches found	No matches found	No matches found	No matches found	Single match found	Multiple matches found	+	No MS2			83198.7		1.6		1.6
FALSE			6-Acetamidotridecane	C15 H31 N O	Full match	No results	No results	No results	Partial match	Full match	0.45	241.241	242.248	[M+H]+1	14.031	220768	5	0	0	0				No matches found	No matches found	No matches found	No matches found	No matches found	No matches found	No matches found	Multiple matches found	+	No MS2		157359		220768	6.8	6.8		2
FALSE			6,8-dihydroxy-8a-methyl-5-[(E)-prop-1-enyl]-5,6,7,8-tetrahydroindolizin-3-one	C12 H17 N O3	Not the top hit	Full match	No results	No results	Partial match	Partial match	0.36	223.121	224.128	[M+H]+1	1.212	5.13127e+06	162	4	0	0	73	8.7		No matches found	No matches found	No matches found	No matches found	No matches found	No matches found	Multiple matches found	Multiple matches found	+	DDA for preferred ion	52.2667	5.13127e+06	4.09062e+06	3.51473e+06	7.8	5.1	7.8	6.2
FALSE			6,8-dihydroxy-8a-methyl-5-[(E)-prop-1-enyl]-5,6,7,8-tetrahydroindolizin-3-one	C12 H17 N O3	Full match	Full match	No results	No results	Partial match	Partial match	0.3	223.121	224.128	[M+H]+1	1.309	6.8691e+06	162	2	0	0	65.7	8.3		No matches found	No matches found	No matches found	No matches found	No matches found	No matches found	Multiple matches found	Multiple matches found	+	DDA for preferred ion	37.4978	6.44152e+06	6.8691e+06	5.65422e+06	9.5	8.9	8.9	9.5
FALSE			6,8-dihydroxy-8a-methyl-5-[(E)-prop-1-enyl]-5,6,7,8-tetrahydroindolizin-3-one	C12 H17 N O3	Full match	Full match	No results	No results	Partial match	Partial match	0.23	223.121	224.128	[M+H]+1	1.663	5.4807e+06	162	4	0	0	73.5	8.7		No matches found	No matches found	No matches found	No matches found	No matches found	No matches found	Multiple matches found	Multiple matches found	+	DDA for preferred ion	52.8626	5.09643e+06	5.4807e+06	3.99998e+06	8.4	7.8	8.4	8.4
FALSE			6,7-dihydroxy-5H-pyrrolo[1,2-b]isoquinolin-10-one	C12 H9 N O3	Not the top hit	Full match	No results	No results	Partial match	Partial match	0.65	215.058	216.066	[M+H]+1	10.768	1.3079e+06	55	2	0	0	95.9	9.8		No matches found	No matches found	No matches found	No matches found	No matches found	No matches found	Multiple matches found	Single match found	+	DDA for preferred ion	55.0579			1.3079e+06	8.6			8.6
FALSE			6',7'-dihydroxy Bergamottin	C21 H24 O6	No match	Invalid mass	No results	No results	No match	No results	101995	410.116	411.123	[M+H]+1	11.271	1.50928e+06	17	2	0	0	66.5	8.3		No matches found	No matches found	No matches found	No matches found	No matches found	No matches found	No matches found	No matches found	+	DDA for preferred ion	100	1.42293e+06	1.50928e+06	1.41142e+06	5.3	5.3	5.3	5.3
FALSE			6,6′-oxybis(2,2-dimethylhexan-1-ol)	C16 H34 O3	Full match	No results	No results	No results	Full match	No results	0.14	274.251	275.258	[M+H]+1	14.074	300345	2	0	0	0				No matches found	No matches found	No matches found	No matches found	No matches found	No matches found	No matches found	No matches found	+	No MS2		294060	300345	271260	6.3	4.7	4.7	6.3
FALSE			5-Tetradecenoic acid	C14 H26 O2	Full match	No results	No results	No results	Not the top hit	Full match	0.42	226.193	227.201	[M+H]+1	12.008	1.851e+06	29	0	0	0				No matches found	No matches found	No matches found	No matches found	No matches found	No matches found	Multiple matches found	Single match found	+	No MS2			1.851e+06	1.75436e+06	3.2		2.1	3.2
FALSE			5S,6S-epoxy-15R-hydroxy-ETE	C9 H20 O5	Full match	No results	No results	No results	Full match	Full match	1.25	208.131	209.139	[M+H]+1	5.92	366714	2	0	0	0				No matches found	No matches found	No matches found	No matches found	No matches found	No matches found	Single match found	No matches found	+	No MS2			366714		4.7		4.7
FALSE			5-Phenylvaleric acid	C11 H14 O2	Full match	No results	No results	No results	Not the top hit	Full match	0.7	178.1	179.107	[M+H]+1	8.526	3.81347e+06	106	0	0	0				No matches found	No matches found	No matches found	No matches found	No matches found	No matches found	Multiple matches found	Multiple matches found	+	No MS2			3.81347e+06		4.6		4.6
FALSE			5-Nonyltetrahydro-2-oxo-3-furancarboxylic acid	C14 H24 O4	Full match	No results	No results	No results	Partial match	Full match	0.39	256.168	257.175	[M+H]+1	7.178	44807.2	105	0	0	0				No matches found	No matches found	No matches found	No matches found	No matches found	No matches found	Multiple matches found	Multiple matches found	+	No MS2				44807.2	2.7			2.7
FALSE			5-Methyldodecanoylcarnitine	C20 H39 N O4	Full match	No results	No results	No results	Partial match	Full match	-0.74	357.288	358.295	[M+H]+1	13.459	481526	14	0	0	0				No matches found	No matches found	No matches found	No matches found	No matches found	No matches found	Multiple matches found	No matches found	+	No MS2				481526	2.8			2.8
FALSE			5-Methanesulfonyl-1-methyl-3-nitro-1H-[1,2,4]triazole	C4 H6 N4 O4 S	Full match	No results	No results	No results	Full match	No results	-3.07	206.01	207.018	[M+H]+1	14.811	2.69991e+06	2	0	0	0				No matches found	No matches found	No matches found	No matches found	No matches found	No matches found	No matches found	No matches found	+	DDA for preferred ion	97.6404	2.32205e+06	2.69991e+06		1.5	1.5	1.5
FALSE			5-Methanesulfonyl-1-methyl-3-nitro-1H-[1,2,4]triazole	C4 H6 N4 O4 S	Full match	No results	No results	No results	Full match	No results	-3.72	206.01	207.017	[M+H]+1	15.302	1.73708e+06	2	0	0	0				No matches found	No matches found	No matches found	No matches found	No matches found	No matches found	No matches found	No matches found	+	DDA for preferred ion	100		1.73708e+06		1.5		1.5
FALSE			5-Hydroxytryptophol	C10 H11 N O2	Full match	No results	No results	No results	Full match	Full match	0.45	177.079	178.086	[M+H]+1	6.471	1.85506e+06	98	0	0	0				No matches found	No matches found	No matches found	No matches found	No matches found	No matches found	Multiple matches found	Multiple matches found	+	No MS2		1.85506e+06	1.70402e+06		5.3	5.3	4.8
FALSE			5-Hydroxypyrazinamide	C5 H5 N3 O2	Full match	No results	No results	No results	Partial match	Full match	-0.64	139.038	140.045	[M+H]+1	8.312	79047.3	7	0	0	0				No matches found	No matches found	No matches found	No matches found	No matches found	No matches found	Multiple matches found	No matches found	+	No MS2			79047.3		1.1		1.1
FALSE			5-Ethyl-3-hydroxy-4-methyl-2(5H)-furanone	C7 H10 O3	Full match	No results	No results	No results	Partial match	Full match	0.91	142.063	143.07	[M+H]+1	12.856	439671	21	0	0	0				No matches found	No matches found	No matches found	No matches found	No matches found	No matches found	Multiple matches found	Multiple matches found	+	No MS2		439671	356561	397827	4.1	3.4	4.1	3.6
FALSE			5-chloro-2-cyclopropyl-6-methylpyrimidin-4-ol	C8 H9 Cl N2 O	No match	Full match	No results	No results	Partial match	No results	-0.88	184.04	185.047	[M+H]+1	10.569	3.81348e+06	19	1	0	0	95.9	9.8		No matches found	No matches found	No matches found	No matches found	No matches found	No matches found	No matches found	No matches found	+	DDA for preferred ion	49.9195			3.81348e+06	8.9			8.9
FALSE			5-Aminopentanal	C5 H11 N O	Full match	No results	No results	No results	Partial match	Full match	0.51	101.084	102.091	[M+H]+1	14.773	1.55554e+06	29	0	0	0				No matches found	No matches found	No matches found	No matches found	No matches found	No matches found	Multiple matches found	Single match found	+	No MS2		1.55554e+06			3.7	3.7
FALSE			5-[(2-Amino-5-oxo-4-phenyl-5H-indeno[1,2-d]pyrimidin-8-yl)methyl]nicotinonitrile	C24 H15 N5 O	Full match	No results	No results	No results	Full match	No results	1.96	389.128	390.136	[M+H]+1	11.33	77088	5	0	0	0				No matches found	No matches found	No matches found	No matches found	No matches found	No matches found	No matches found	No matches found	+	No MS2			77088	37790.3	7.1		4.3	7.1
FALSE			5-[(1E,3E)-hepta-1,3-dienyl]-2,3-dihydroxycyclopentane-1-carboxylic acid	C13 H20 O4	Full match	Full match	No results	No results	Partial match	Partial match	0.3	240.136	223.133	[M+H-H2O]+1	10.798	1.74943e+06	38	3	0	0	77.4	37		No matches found	No matches found	No matches found	No matches found	No matches found	No matches found	No matches found	Multiple matches found	+	DDA for other ion	59.1127	1.64756e+06	1.74036e+06	1.74943e+06	9.1	9.1	7	8
FALSE			5,8-Dihydropyrido[3,4-d]pyrimidin-7(6H)-yl[2-(4-fluorophenyl)-2H-1,2,3-triazol-4-yl]methanone	C16 H13 F N6 O	Full match	No results	No results	No results	Full match	No match	0.08	324.114	325.121	[M+H]+1	9.181	54023.1	12	0	0	0				No matches found	No matches found	No matches found	No matches found	No matches found	No matches found	Multiple matches found	No matches found	+	No MS2				54023.1	6.5			6.5
FALSE		dictaminine	5,7-dimethyl-4-oxo-4H-chromene-3-carbonitrile	C12 H9 N O2	Full match	Full match	No results	No results	Partial match	Partial match	-0.66	199.063	200.07	[M+H]+1	10.568	1.05358e+09	53	2	0	0	99	10		No matches found	No matches found	No matches found	No matches found	No matches found	No matches found	Multiple matches found	No matches found	+	DDA for preferred ion	89.9675	2.38942e+07	9.55919e+07	1.05358e+09	9.5	9.5	9.5	9.5
FALSE			5,7alpha-Dihydro-1,4,4,7a-tetramethyl-4H-indene	C13 H18	Full match	No results	No results	No results	Partial match	Full match	0.56	174.141	175.148	[M+H]+1	15.004	108919	3	0	0	0				No matches found	No matches found	No matches found	No matches found	No matches found	No matches found	Multiple matches found	No matches found	+	No MS2				108919	6.5			6.5
FALSE			5,5′-[1,2-Ethanediylbis(oxy)]bis(2,2-dimethyl-1-pentanol)	C16 H34 O4	Full match	No results	No results	No results	Full match	No results	0.09	290.246	291.253	[M+H]+1	13.085	1.55271e+06	2	0	0	0				No matches found	No matches found	No matches found	No matches found	No matches found	No matches found	No matches found	No matches found	+	DDA for preferred ion	90.5714	1.55271e+06	1.33604e+06	1.34738e+06	8.6	5.3	8.6	4.8
FALSE			5-(6-Methyl-6-hydroxyoctyl)furan-2(5H)-one	C13 H22 O3	Full match	Full match	No results	No results	Not the top hit	Partial match	0.31	226.157	209.154	[M+H-H2O]+1	14.837	1.31096e+06	50	2	0	0	69.2	58.2		No matches found	No matches found	No matches found	No matches found	No matches found	No matches found	Multiple matches found	Multiple matches found	+	DDA for other ion	68.8317	1.0886e+06	1.30783e+06	1.31096e+06	7	6.4	6.4	7
FALSE			5-(2-Aminoethyl)-1,3,4-thiadiazol-2-amine	C4 H8 N4 S	Full match	No results	No results	No results	Full match	No results	1.7	144.047	145.054	[M+H]+1	2.017	63071.1	2	0	0	0				No matches found	No matches found	No matches found	No matches found	No matches found	No matches found	No matches found	No matches found	+	No MS2				63071.1	3.3			3.3
FALSE			4-Trimethylaminobutyraldehyde	C7 H15 N O	Full match	No results	No results	No results	Partial match	Full match	0.55	129.115	130.123	[M+H]+1	8.748	1.0093e+06	50	0	0	0				No matches found	No matches found	No matches found	No matches found	No matches found	No matches found	Single match found	Single match found	+	No MS2		1.0093e+06			2.8	2.8
FALSE			4-Methylpentanoylcarnitine	C13 H25 N O4	Full match	No results	No results	No results	Not the top hit	Full match	0.24	259.178	260.186	[M+H]+1	8.608	677543	113	0	0	0				No matches found	No matches found	No matches found	No matches found	No matches found	No matches found	Multiple matches found	No matches found	+	No MS2			562618	677543	8.3		8.3	5.5
FALSE			4-Hydroxystyrene	C8 H8 O	Full match	No results	No results	No results	Not the top hit	Full match	0.8	120.058	121.065	[M+H]+1	9.444	1.25903e+07	12	0	0	0				No matches found	No matches found	No matches found	No matches found	No matches found	No matches found	Multiple matches found	No matches found	+	No MS2		1.23659e+07	1.25903e+07		3.5	3.5	3.5
FALSE			4-Hydroxybenzaldehyde	C7 H6 O2	Full match	No results	No results	No results	Full match	Full match	0.03	122.037	123.044	[M+H]+1	1.684	9.00738e+07	10	0	0	0				No matches found	No matches found	No matches found	No matches found	No matches found	No matches found	Multiple matches found	Multiple matches found	+	DDA for preferred ion	70.6041		9.00738e+07		1.8		1.8
FALSE			4-Hydroxy-3-methoxy-2,10-bisaboladien-9-one	C16 H26 O3	Full match	No results	No results	No results	Partial match	Full match	0.09	266.188	267.195	[M+H]+1	12.832	593491	69	0	0	0				No matches found	No matches found	No matches found	No matches found	No matches found	No matches found	Multiple matches found	Multiple matches found	+	No MS2				593491	2.3			2.3
FALSE			4-Guanidinobutyric acid	C5 H11 N3 O2	Full match	Full match	No results	No results	Full match	Full match	0.51	145.085	146.092	[M+H]+1	1.666	3.65067e+06	15	2	0	0	96.2	96.7		No matches found	No matches found	No matches found	No matches found	No matches found	No matches found	Multiple matches found	No matches found	+	DDA for preferred ion	65.6909	3.09198e+06	3.65067e+06	2.74042e+06	9.1	9.1	8.9	8.6
FALSE			4-Guanidinobutyric acid	C5 H11 N3 O2	Full match	Full match	No results	No results	Full match	Full match	-0.02	145.085	146.092	[M+H]+1	1.323	2.82648e+07	15	2	0	0	98.7	98.9		No matches found	No matches found	No matches found	No matches found	No matches found	No matches found	Multiple matches found	No matches found	+	DDA for preferred ion	78.0031	2.70412e+07	2.82648e+07	2.38477e+07	10	9.5	10	9.5
FALSE			4-Ethylphenol	C8 H10 O	Full match	No results	No results	No results	Not the top hit	Full match	-0.29	122.073	123.08	[M+H]+1	1.323	3.5695e+06	26	0	0	0				No matches found	No matches found	No matches found	No matches found	No matches found	No matches found	Multiple matches found	Single match found	+	No MS2			3.03469e+06	3.5695e+06	8.4		7.5	8.4
FALSE			4-Cyclopropyl-7-(3-fluorophenyl)-6,7,8,9-tetrahydro-5H-pyrimido[4,5-d]azepine	C17 H18 F N3	Full match	No results	No results	No results	Full match	No results	0.03	283.148	284.156	[M+H]+1	15.559	208281	40	0	0	0				No matches found	No matches found	No matches found	No matches found	No matches found	No matches found	No matches found	No matches found	+	No MS2			208281		1.4		1.4
FALSE			4-Cyclohexyl-N-ethyl-N-(2-hydroxyethyl)butanamide	C14 H27 N O2	Full match	No results	No results	No results	Full match	No results	-0.08	241.204	242.211	[M+H]+1	11.235	1.11234e+07	28	0	0	0				No matches found	No matches found	No matches found	No matches found	No matches found	No matches found	No matches found	No matches found	+	DDA for preferred ion	81.2782	1.08006e+07	1.11234e+07	1.06617e+07	8.9	8.9	8.9	8.9
FALSE			4-Amino-2,2,6,6-tetramethylpiperidin-1-ol	C9 H20 N2 O	Full match	No results	No results	No results	Full match	Full match	0.67	172.158	173.165	[M+H]+1	10.02	712101	21	0	0	0				No matches found	No matches found	No matches found	No matches found	No matches found	No matches found	Single match found	Single match found	+	No MS2		712101	711579		6.1	5.5	6.1
FALSE			4-{(E)-[(4-Fluorophenyl)hydrazono]methyl}-N,N-dimethylaniline	C15 H16 F N3	Full match	No results	No results	No results	Full match	No results	0.02	257.133	258.14	[M+H]+1	13.568	42364.2	14	0	0	0				No matches found	No matches found	No matches found	No matches found	No matches found	No matches found	No matches found	No matches found	+	No MS2			42364.2		2.7		2.7
FALSE			4,5-Dimethyl-5-(octadecyloxy)-2-oxo-2,5-dihydro-1H-pyrrole-3-carboxamide	C25 H46 N2 O3	Full match	No results	No results	No results	Full match	No results	-0.12	422.351	423.358	[M+H]+1	12.21	660210	2	0	0	0				No matches found	No matches found	No matches found	No matches found	No matches found	No matches found	No matches found	No matches found	+	No MS2		375318	660210	336850	5.2	5.2	4.5	3
FALSE			4,5,6,7-Tetrafluoro-1,2-dihydro-3H-indazol-3-one	C7 H2 F4 N2 O	Full match	No results	No results	No results	Full match	No results	0.23	206.01	207.018	[M+H]+1	14.687	2.03779e+06	1	0	0	0				No matches found	No matches found	No matches found	No matches found	No matches found	No matches found	No matches found	No matches found	+	DDA for preferred ion	98.0719	2.03779e+06		1.75323e+06	4.2	4.2		3.2
FALSE			4,5,6,7-Tetrafluoro-1,2-dihydro-3H-indazol-3-one	C7 H2 F4 N2 O	Full match	No results	No results	No results	Full match	No results	-0.11	206.01	207.018	[M+H]+1	15.026	1.70035e+06	1	0	0	0				No matches found	No matches found	No matches found	No matches found	No matches found	No matches found	No matches found	No matches found	+	DDA for preferred ion	100	1.70035e+06		1.53194e+06	2.6	2.6		1.5
FALSE			4,5,6,7-Tetrafluoro-1,2-dihydro-3H-indazol-3-one	C7 H2 F4 N2 O	Full match	No results	No results	No results	Full match	No results	-0.3	206.01	207.018	[M+H]+1	15.254	1.9059e+06	1	0	0	0				No matches found	No matches found	No matches found	No matches found	No matches found	No matches found	No matches found	No matches found	+	DDA for preferred ion	97.0123	1.77652e+06	1.9059e+06	1.62499e+06	3.2	3.2	2.6	1.5
FALSE			4,5,6,7-Tetrafluoro-1,2-dihydro-3H-indazol-3-one	C7 H2 F4 N2 O	Full match	No results	No results	No results	Full match	No results	-0.49	206.01	207.018	[M+H]+1	15.131	1.59825e+06	1	0	0	0				No matches found	No matches found	No matches found	No matches found	No matches found	No matches found	No matches found	No matches found	+	No MS2				1.59825e+06	1			1
FALSE			4,4'-Dihydroxybenzophenone	C13 H10 O3	Full match	Full match	No results	No results	Full match	Partial match	0.27	214.063	215.07	[M+H]+1	8.398	3.78256e+06	104	3	0	0	98.9	9.9		No matches found	No matches found	No matches found	No matches found	No matches found	No matches found	Multiple matches found	Single match found	+	DDA for preferred ion	72.6515	3.78256e+06	3.61547e+06	3.60179e+06	8.9	8.4	8.9	8.4
FALSE			4,4-Difluoro-N-(4-methyl-2-pyrimidinyl)cyclohexanecarboxamide	C12 H15 F2 N3 O	Full match	No results	No results	No results	Full match	No results	-4.17	255.117	273.151	[M+NH4]+1	14.12	84653.7	4	0	0	0				No matches found	No matches found	No matches found	No matches found	No matches found	No matches found	No matches found	No matches found	+	No MS2		84653.7			4.3	4.3
FALSE			4,4-Difluoro-N-(4-methyl-2-pyrimidinyl)cyclohexanecarboxamide	C12 H15 F2 N3 O	Full match	No results	No results	No results	Full match	No results	-3.41	255.117	256.125	[M+H]+1	14.566	42153.6	4	0	0	0				No matches found	No matches found	No matches found	No matches found	No matches found	No matches found	No matches found	No matches found	+	No MS2		42153.6			2.2	2.2
FALSE			4,4alpha,5,6-Tetrahydro-7-methyl-2(3H)-naphthalenone	C11 H14 O	Full match	No results	No results	No results	Partial match	Full match	0.21	162.105	163.112	[M+H]+1	7.881	3.17072e+06	17	0	0	0				No matches found	No matches found	No matches found	No matches found	No matches found	No matches found	Multiple matches found	No matches found	+	DDA for preferred ion	11.0312	1.52081e+06		3.17072e+06	4.2	4.2		2.6
FALSE			4,4′-(1,12-Dodecanediyl)bis(4-methylmorpholin-4-ium)	C22 H46 N2 O2	Full match	No results	No results	No results	Full match	No results	1.13	370.356	371.364	[M+H]+1	13.948	148942	4	0	0	0				No matches found	No matches found	No matches found	No matches found	No matches found	No matches found	No matches found	No matches found	+	No MS2		72898.7	148942		2	1.6	2
FALSE			4,4,4-Trifluoro-N-[(1S,3aS,6aS)-octahydro-1-pentalenyl]butanamide	C12 H18 F3 N O	Full match	No results	No results	No results	Full match	No results	0.5	249.134	250.141	[M+H]+1	8.331	60056	6	0	0	0				No matches found	No matches found	No matches found	No matches found	No matches found	No matches found	No matches found	No matches found	+	No MS2		60056			3.8	3.8
FALSE			4-(Dodecylamino)Phenol	C18 H31 N O	Full match	No results	No results	No results	Not the top hit	Full match	0.41	277.241	278.248	[M+H]+1	12.256	251553	27	0	0	0				No matches found	No matches found	No matches found	No matches found	No matches found	No matches found	Single match found	No matches found	+	No MS2			251553		4.1		4.1
FALSE			4-(DIMETHYLAMINO)-3′-FLUOROAZOBENZENE	C14 H14 F N3	Full match	No results	No results	No results	Not the top hit	No results	0.87	243.117	244.125	[M+H]+1	15.483	194387	14	0	0	0				No matches found	No matches found	No matches found	No matches found	No matches found	No matches found	No matches found	No matches found	+	No MS2				194387	1.4			1.4
FALSE			4-(DIMETHYLAMINO)-3′-FLUOROAZOBENZENE	C14 H14 F N3	Full match	No results	No results	No results	Not the top hit	No results	0.43	243.117	244.125	[M+H]+1	15.195	133132	14	0	0	0				No matches found	No matches found	No matches found	No matches found	No matches found	No matches found	No matches found	No matches found	+	No MS2		133132			4.9	4.9
FALSE			4-(4-Nitrobenzyl)pyridine	C12 H10 N2 O2	Full match	No results	No results	No results	Full match	Full match	0.11	214.074	215.082	[M+H]+1	5.969	25037.4	128	0	0	0				No matches found	No matches found	No matches found	No matches found	No matches found	No matches found	Multiple matches found	Single match found	+	No MS2			25037.4		7.1		7.1
FALSE			4-(4-Aminobutoxy)-6-[2-(dimethylamino)ethoxy]-N-(2-methoxyethyl)-2-pyrimidinamine	C15 H29 N5 O3	Full match	No results	No results	No results	Full match	No results	-3.78	327.226	328.233	[M+H]+1	15.044	1.47555e+06	1	0	0	0				No matches found	No matches found	No matches found	No matches found	No matches found	No matches found	No matches found	No matches found	+	No MS2		1.47555e+06		937938	5	3.2		5
FALSE			4-(4-Aminobutoxy)-6-[2-(dimethylamino)ethoxy]-N-(2-methoxyethyl)-2-pyrimidinamine	C15 H29 N5 O3	Full match	No results	No results	No results	Full match	No results	-3.83	327.226	328.233	[M+H]+1	15.814	1.77202e+06	1	0	0	0				No matches found	No matches found	No matches found	No matches found	No matches found	No matches found	No matches found	No matches found	+	DDA for preferred ion	84.1507		1.77202e+06		1.5		1.5
FALSE			4-(4-Aminobutoxy)-6-[2-(dimethylamino)ethoxy]-N-(2-methoxyethyl)-2-pyrimidinamine	C15 H29 N5 O3	Full match	No results	No results	No results	Full match	No results	-3.92	327.226	328.233	[M+H]+1	14.141	1.64452e+06	1	0	0	0				No matches found	No matches found	No matches found	No matches found	No matches found	No matches found	No matches found	No matches found	+	DDA for preferred ion	91.6042	1.64452e+06			1.5	1.5
FALSE			4-(4-Aminobutoxy)-6-[2-(dimethylamino)ethoxy]-N-(2-methoxyethyl)-2-pyrimidinamine	C15 H29 N5 O3	Full match	No results	No results	No results	Full match	No results	-3.92	327.226	328.233	[M+H]+1	13.972	1.48805e+06	1	0	0	0				No matches found	No matches found	No matches found	No matches found	No matches found	No matches found	No matches found	No matches found	+	DDA for preferred ion	88.0223	1.48805e+06			4.8	4.8
FALSE			4-(4-Aminobutoxy)-6-[2-(dimethylamino)ethoxy]-N-(2-methoxyethyl)-2-pyrimidinamine	C15 H29 N5 O3	Full match	No results	No results	No results	Full match	No results	-3.95	327.226	328.233	[M+H]+1	6.005	3.71399e+06	1	0	0	0				No matches found	No matches found	No matches found	No matches found	No matches found	No matches found	No matches found	No matches found	+	DDA for preferred ion	91.0691	3.53974e+06	3.71399e+06	3.21603e+06	8.9	8.9	8.9	8
FALSE			4-(4-Aminobutoxy)-6-[2-(dimethylamino)ethoxy]-N-(2-methoxyethyl)-2-pyrimidinamine	C15 H29 N5 O3	Full match	No results	No results	No results	Full match	No results	-3.95	327.226	328.233	[M+H]+1	15.515	1.76084e+06	1	0	0	0				No matches found	No matches found	No matches found	No matches found	No matches found	No matches found	No matches found	No matches found	+	DDA for preferred ion	97.7037	1.07249e+06		1.76084e+06	5.3	3.9		5.3
FALSE			4-(4-Aminobutoxy)-6-[2-(dimethylamino)ethoxy]-N-(2-methoxyethyl)-2-pyrimidinamine	C15 H29 N5 O3	Full match	No results	No results	No results	Full match	No results	-4.02	327.226	328.233	[M+H]+1	13.726	3.29348e+07	1	0	0	0				No matches found	No matches found	No matches found	No matches found	No matches found	No matches found	No matches found	No matches found	+	DDA for preferred ion	80.8389	3.29348e+07			5.7	5.7
FALSE			4-(4-Aminobutoxy)-6-[2-(dimethylamino)ethoxy]-N-(2-methoxyethyl)-2-pyrimidinamine	C15 H29 N5 O3	Full match	No results	No results	No results	Full match	No results	-4.02	327.226	328.233	[M+H]+1	14.805	2.14631e+06	1	0	0	0				No matches found	No matches found	No matches found	No matches found	No matches found	No matches found	No matches found	No matches found	+	DDA for preferred ion	89.4566			2.14631e+06	3.7			3.7
FALSE			4-(4-Aminobutoxy)-6-[2-(dimethylamino)ethoxy]-N-(2-methoxyethyl)-2-pyrimidinamine	C15 H29 N5 O3	Full match	No results	No results	No results	Full match	No results	-4.02	327.226	328.233	[M+H]+1	14.753	1.65913e+06	1	0	0	0				No matches found	No matches found	No matches found	No matches found	No matches found	No matches found	No matches found	No matches found	+	No MS2				1.65913e+06	3.2			3.2
FALSE			4-(4-Aminobutoxy)-6-[2-(dimethylamino)ethoxy]-N-(2-methoxyethyl)-2-pyrimidinamine	C15 H29 N5 O3	Full match	No results	No results	No results	Full match	No results	-4.02	327.226	328.233	[M+H]+1	14.632	2.70835e+06	1	0	0	0				No matches found	No matches found	No matches found	No matches found	No matches found	No matches found	No matches found	No matches found	+	DDA for preferred ion	96.6716			2.70835e+06	1			1
FALSE			4-(4-Aminobutoxy)-6-[2-(dimethylamino)ethoxy]-N-(2-methoxyethyl)-2-pyrimidinamine	C15 H29 N5 O3	Full match	No results	No results	No results	Full match	No results	-4.02	327.226	328.233	[M+H]+1	14.345	948517	1	0	0	0				No matches found	No matches found	No matches found	No matches found	No matches found	No matches found	No matches found	No matches found	+	No MS2		948517	904593		7.2	7.2	6.6
FALSE			4-(4-Aminobutoxy)-6-[2-(dimethylamino)ethoxy]-N-(2-methoxyethyl)-2-pyrimidinamine	C15 H29 N5 O3	Full match	No results	No results	No results	Full match	No results	-4.04	327.226	328.233	[M+H]+1	14.263	3.56303e+06	1	0	0	0				No matches found	No matches found	No matches found	No matches found	No matches found	No matches found	No matches found	No matches found	+	DDA for preferred ion	84.7306	2.1999e+06	3.56303e+06		3.7	3.7	2.9
FALSE			4-(4-Aminobutoxy)-6-[2-(dimethylamino)ethoxy]-N-(2-methoxyethyl)-2-pyrimidinamine	C15 H29 N5 O3	Full match	No results	No results	No results	Full match	No results	-4.09	327.226	328.233	[M+H]+1	14.429	4.58311e+06	1	0	0	0				No matches found	No matches found	No matches found	No matches found	No matches found	No matches found	No matches found	No matches found	+	DDA for preferred ion	85.491	1.8708e+06	2.74065e+06	4.58311e+06	3.7	2.1	3.7	2.4
FALSE			4-(4-Aminobutoxy)-6-[2-(dimethylamino)ethoxy]-N-(2-methoxyethyl)-2-pyrimidinamine	C15 H29 N5 O3	Full match	No results	No results	No results	Full match	No results	-4.12	327.226	328.233	[M+H]+1	15.164	1.9652e+06	1	0	0	0				No matches found	No matches found	No matches found	No matches found	No matches found	No matches found	No matches found	No matches found	+	DDA for preferred ion	97.7108	1.82723e+06		1.9652e+06	7.5	5.3		7.5
FALSE			4-(4-Aminobutoxy)-6-[2-(dimethylamino)ethoxy]-N-(2-methoxyethyl)-2-pyrimidinamine	C15 H29 N5 O3	Full match	No results	No results	No results	Full match	No results	-4.13	327.226	328.233	[M+H]+1	14.923	2.13902e+06	1	0	0	0				No matches found	No matches found	No matches found	No matches found	No matches found	No matches found	No matches found	No matches found	+	DDA for preferred ion	91.5946		1.42e+06	2.13902e+06	4.8		4.8	4.8
FALSE			4-(4-Aminobutoxy)-6-[2-(dimethylamino)ethoxy]-N-(2-methoxyethyl)-2-pyrimidinamine	C15 H29 N5 O3	Full match	No results	No results	No results	Full match	No results	-4.2	327.226	328.233	[M+H]+1	14.588	2.41689e+06	1	0	0	0				No matches found	No matches found	No matches found	No matches found	No matches found	No matches found	No matches found	No matches found	+	DDA for preferred ion	94.8365		2.41689e+06		3.2		3.2
FALSE			4-(4-Aminobutoxy)-6-[2-(dimethylamino)ethoxy]-N-(2-methoxyethyl)-2-pyrimidinamine	C15 H29 N5 O3	Full match	No results	No results	No results	Full match	No results	-4.2	327.226	328.233	[M+H]+1	15.636	2.45455e+06	1	0	0	0				No matches found	No matches found	No matches found	No matches found	No matches found	No matches found	No matches found	No matches found	+	DDA for preferred ion	89.4612	2.45455e+06		1.51432e+06	4.2	2.1		4.2
FALSE			4-(4-Aminobutoxy)-6-[2-(dimethylamino)ethoxy]-N-(2-methoxyethyl)-2-pyrimidinamine	C15 H29 N5 O3	Full match	No results	No results	No results	Full match	No results	-4.2	327.226	328.233	[M+H]+1	15.699	1.41303e+06	1	0	0	0				No matches found	No matches found	No matches found	No matches found	No matches found	No matches found	No matches found	No matches found	+	No MS2			1.41303e+06		4.8		4.8
FALSE			4-(4-Aminobutoxy)-6-[2-(dimethylamino)ethoxy]-N-(2-methoxyethyl)-2-pyrimidinamine	C15 H29 N5 O3	Full match	No results	No results	No results	Full match	No results	-4.27	327.226	328.233	[M+H]+1	15.399	1.89725e+06	1	0	0	0				No matches found	No matches found	No matches found	No matches found	No matches found	No matches found	No matches found	No matches found	+	No MS2		1.47813e+06		1.89725e+06	4.8	4.8		2.6
FALSE			4-(4-Aminobutoxy)-6-[2-(dimethylamino)ethoxy]-N-(2-methoxyethyl)-2-pyrimidinamine	C15 H29 N5 O3	Full match	No results	No results	No results	Full match	No results	-4.36	327.226	328.233	[M+H]+1	15.749	1.14314e+06	1	0	0	0				No matches found	No matches found	No matches found	No matches found	No matches found	No matches found	No matches found	No matches found	+	No MS2		669611		1.14314e+06	7.7	7.7		4.8
FALSE			4-(4-Aminobutoxy)-6-[2-(dimethylamino)ethoxy]-N-(2-methoxyethyl)-2-pyrimidinamine	C15 H29 N5 O3	Full match	No results	No results	No results	Full match	No results	-4.39	327.226	328.233	[M+H]+1	15.464	1.50327e+06	1	0	0	0				No matches found	No matches found	No matches found	No matches found	No matches found	No matches found	No matches found	No matches found	+	DDA for preferred ion	98.7647		1.50327e+06		2.1		2.1
FALSE			4-(4-Aminobutoxy)-6-[2-(dimethylamino)ethoxy]-N-(2-methoxyethyl)-2-pyrimidinamine	C15 H29 N5 O3	Full match	No results	No results	No results	Full match	No results	-4.45	327.226	328.233	[M+H]+1	15.28	1.84421e+06	1	0	0	0				No matches found	No matches found	No matches found	No matches found	No matches found	No matches found	No matches found	No matches found	+	DDA for preferred ion	92.4647	873264		1.84421e+06	7.7	7.7		4.2
FALSE			4-(2-Boc-aminoethyl) piperidine	C12 H24 N2 O2	Full match	No results	No results	No results	Full match	No results	0.67	228.184	229.191	[M+H]+1	8.15	369396	66	0	0	0				No matches found	No matches found	No matches found	No matches found	No matches found	No matches found	No matches found	No matches found	+	No MS2			369396		7.9		7.9
FALSE			4-(2-Aminoethyl)-N-(3,5-difluorophenyl)-1-piperidinecarboxamide	C14 H19 F2 N3 O	Full match	No results	No results	No results	Not the top hit	No results	-2.71	283.149	284.156	[M+H]+1	13.82	164604	40	0	0	0				No matches found	No matches found	No matches found	No matches found	No matches found	No matches found	No matches found	No matches found	+	No MS2		164604			3	3
FALSE			3-S-methylmercaptopropionate	C4 H7 O2 S	No results	No results	No results	No results	No results	Full match	-3.67	119.016	161.05	[M+ACN+H]+1	1.114	1.25723e+06	0	0	0	0				No matches found	No matches found	No matches found	No matches found	No matches found	No matches found	Single match found	No matches found	+	No MS2				1.25723e+06	6.4			6.4
FALSE			3-Propyl-1H-pyrazole	C6 H10 N2	Full match	No results	No results	No results	Partial match	Full match	1.04	110.085	111.092	[M+H]+1	13.61	643838	11	0	0	0				No matches found	No matches found	No matches found	No matches found	No matches found	No matches found	Single match found	No matches found	+	No MS2		643838			7.2	7.2
FALSE			3-Propyl-1H-pyrazole	C6 H10 N2	Full match	No results	No results	No results	Partial match	Full match	0.72	110.084	111.092	[M+H]+1	13.57	429124	11	0	0	0				No matches found	No matches found	No matches found	No matches found	No matches found	No matches found	Single match found	No matches found	+	No MS2		429124		263415	7.4	6.1		7.4
FALSE			3-Propyl-1H-pyrazole	C6 H10 N2	Full match	No results	No results	No results	Partial match	Full match	0.63	110.084	111.092	[M+H]+1	13.394	555459	11	0	0	0				No matches found	No matches found	No matches found	No matches found	No matches found	No matches found	Single match found	No matches found	+	No MS2		401328		555459	7.7	6.8		7.7
FALSE			3-Propyl-1H-pyrazole	C6 H10 N2	Full match	No results	No results	No results	Partial match	Full match	0.62	110.084	111.092	[M+H]+1	13.453	390714	11	0	0	0				No matches found	No matches found	No matches found	No matches found	No matches found	No matches found	Single match found	No matches found	+	No MS2				390714	7.9			7.9
FALSE			3-Propyl-1H-pyrazole	C6 H10 N2	Full match	No results	No results	No results	Partial match	Full match	0.57	110.084	111.092	[M+H]+1	13.077	498357	11	0	0	0				No matches found	No matches found	No matches found	No matches found	No matches found	No matches found	Single match found	No matches found	+	No MS2		498357	420424		7.4	1.7	7.4
FALSE			3-Propyl-1H-pyrazole	C6 H10 N2	Full match	No results	No results	No results	Partial match	Full match	0.41	110.084	111.092	[M+H]+1	13.728	376371	11	0	0	0				No matches found	No matches found	No matches found	No matches found	No matches found	No matches found	Single match found	No matches found	+	No MS2		376371			6.3	6.3
FALSE			3-Propyl-1H-pyrazole	C6 H10 N2	Full match	No results	No results	No results	Partial match	Full match	0.41	110.084	111.092	[M+H]+1	14.633	231205	11	0	0	0				No matches found	No matches found	No matches found	No matches found	No matches found	No matches found	Single match found	No matches found	+	No MS2		165083		231205	8.5	6.8		8.5
FALSE			3-Propyl-1H-pyrazole	C6 H10 N2	Full match	No results	No results	No results	Partial match	Full match	0.41	110.084	111.092	[M+H]+1	13.05	383885	11	0	0	0				No matches found	No matches found	No matches found	No matches found	No matches found	No matches found	Single match found	No matches found	+	No MS2				383885	6.8			6.8
FALSE			3-Propyl-1H-pyrazole	C6 H10 N2	Full match	No results	No results	No results	Partial match	Full match	0.36	110.084	111.092	[M+H]+1	14.279	382553	11	0	0	0				No matches found	No matches found	No matches found	No matches found	No matches found	No matches found	Single match found	No matches found	+	DDA for preferred ion	18.8851	218809		382553	7.4	7.4		6.3
FALSE			3-Propyl-1H-pyrazole	C6 H10 N2	Full match	No results	No results	No results	Partial match	Full match	0.28	110.084	111.092	[M+H]+1	13.924	258417	11	0	0	0				No matches found	No matches found	No matches found	No matches found	No matches found	No matches found	Single match found	No matches found	+	No MS2				258417	7.9			7.9
FALSE			3-Propyl-1H-pyrazole	C6 H10 N2	Full match	No results	No results	No results	Partial match	Full match	0.35	110.084	111.092	[M+H]+1	13.48	353966	11	0	0	0				No matches found	No matches found	No matches found	No matches found	No matches found	No matches found	Single match found	No matches found	+	No MS2			353966		6.3		6.3
FALSE			3-Propyl-1H-pyrazole	C6 H10 N2	Full match	No results	No results	No results	Partial match	Full match	0.3	110.084	111.092	[M+H]+1	12.937	463349	11	0	0	0				No matches found	No matches found	No matches found	No matches found	No matches found	No matches found	Single match found	No matches found	+	No MS2		463349	442129	444859	5	2.3	3.4	5
FALSE			3-Propyl-1H-pyrazole	C6 H10 N2	Full match	No results	No results	No results	Partial match	Full match	0.21	110.084	111.092	[M+H]+1	14.753	297978	11	0	0	0				No matches found	No matches found	No matches found	No matches found	No matches found	No matches found	Single match found	No matches found	+	DDA for preferred ion	31.6586			297978	8.5			8.5
FALSE			3-Propyl-1H-pyrazole	C6 H10 N2	Full match	No results	No results	No results	Partial match	Full match	0.3	110.084	111.092	[M+H]+1	13.334	375027	11	0	0	0				No matches found	No matches found	No matches found	No matches found	No matches found	No matches found	Single match found	No matches found	+	No MS2				375027	6.3			6.3
FALSE			3-Propyl-1H-pyrazole	C6 H10 N2	Full match	No results	No results	No results	Partial match	Full match	0.21	110.084	111.092	[M+H]+1	14.227	348287	11	0	0	0				No matches found	No matches found	No matches found	No matches found	No matches found	No matches found	Single match found	No matches found	+	No MS2			348287		5.2		5.2
FALSE			3-Propyl-1H-pyrazole	C6 H10 N2	Full match	No results	No results	No results	Partial match	Full match	0.21	110.084	111.092	[M+H]+1	14.384	224083	11	0	0	0				No matches found	No matches found	No matches found	No matches found	No matches found	No matches found	Single match found	No matches found	+	No MS2		224083			7.4	7.4
FALSE			3-Propyl-1H-pyrazole	C6 H10 N2	Full match	No results	No results	No results	Partial match	Full match	0.21	110.084	111.092	[M+H]+1	14.162	239294	11	0	0	0				No matches found	No matches found	No matches found	No matches found	No matches found	No matches found	Single match found	No matches found	+	No MS2				239294	3.6			3.6
FALSE			3-Propyl-1H-pyrazole	C6 H10 N2	Full match	No results	No results	No results	Partial match	Full match	0.14	110.084	111.092	[M+H]+1	13.355	376525	11	0	0	0				No matches found	No matches found	No matches found	No matches found	No matches found	No matches found	Single match found	No matches found	+	No MS2			376525		6.8		6.8
FALSE			3-Propyl-1H-pyrazole	C6 H10 N2	Full match	No results	No results	No results	Partial match	Full match	0.14	110.084	111.092	[M+H]+1	14.588	215940	11	0	0	0				No matches found	No matches found	No matches found	No matches found	No matches found	No matches found	Single match found	No matches found	+	No MS2			215940		6.3		6.3
FALSE			3-Propyl-1H-pyrazole	C6 H10 N2	Full match	No results	No results	No results	Partial match	Full match	0.01	110.084	111.092	[M+H]+1	15.28	263727	11	0	0	0				No matches found	No matches found	No matches found	No matches found	No matches found	No matches found	Single match found	No matches found	+	DDA for preferred ion	32.8662	149528		263727	8.5	6.3		8.5
FALSE			3-Propyl-1H-pyrazole	C6 H10 N2	Full match	No results	No results	No results	Partial match	Full match	0.01	110.084	111.092	[M+H]+1	13.513	454697	11	0	0	0				No matches found	No matches found	No matches found	No matches found	No matches found	No matches found	Single match found	No matches found	+	DDA for preferred ion	16.0408	299637	214171	454697	8.5	7.4	8.5	7.7
FALSE			3-Propyl-1H-pyrazole	C6 H10 N2	Full match	No results	No results	No results	Partial match	Full match	0.07	110.084	111.092	[M+H]+1	13.886	425265	11	0	0	0				No matches found	No matches found	No matches found	No matches found	No matches found	No matches found	Single match found	No matches found	+	No MS2				425265	7.4			7.4
FALSE			3-Propyl-1H-pyrazole	C6 H10 N2	Full match	No results	No results	No results	Partial match	Full match	0.07	110.084	111.092	[M+H]+1	13.808	219247	11	0	0	0				No matches found	No matches found	No matches found	No matches found	No matches found	No matches found	Single match found	No matches found	+	No MS2				219247	7.9			7.9
FALSE			3-Propyl-1H-pyrazole	C6 H10 N2	Full match	No results	No results	No results	Partial match	Full match	0.03	110.084	111.092	[M+H]+1	13.145	359879	11	0	0	0				No matches found	No matches found	No matches found	No matches found	No matches found	No matches found	Single match found	No matches found	+	No MS2		359879	271851		5.2	5.2	3.6
FALSE			3-Propyl-1H-pyrazole	C6 H10 N2	Full match	No results	No results	No results	Partial match	Full match	-0.14	110.084	111.092	[M+H]+1	12.808	253623	11	0	0	0				No matches found	No matches found	No matches found	No matches found	No matches found	No matches found	Single match found	No matches found	+	No MS2				253623	6.8			6.8
FALSE			3-Propyl-1H-pyrazole	C6 H10 N2	Full match	No results	No results	No results	Partial match	Full match	-0.14	110.084	111.092	[M+H]+1	12.7	395353	11	0	0	0				No matches found	No matches found	No matches found	No matches found	No matches found	No matches found	Single match found	No matches found	+	No MS2			395353		1.4		1.4
FALSE			3-Propyl-1H-pyrazole	C6 H10 N2	Full match	No results	No results	No results	Partial match	Full match	-0.28	110.084	111.092	[M+H]+1	13.999	193701	11	0	0	0				No matches found	No matches found	No matches found	No matches found	No matches found	No matches found	Single match found	No matches found	+	No MS2			193701		5.8		5.8
FALSE			3-Oxooctadecanoic acid	C18 H34 O3	Full match	No results	No results	No results	Partial match	Full match	-0.02	298.251	299.258	[M+H]+1	13.485	1.29396e+06	34	0	0	0				No matches found	No matches found	No matches found	No matches found	No matches found	No matches found	Multiple matches found	Multiple matches found	+	No MS2		1.22455e+06	1.29396e+06	1.15068e+06	4.8	4.8	4.2	4.2
FALSE			3-Oxohexadecanoic acid	C16 H30 O3	Full match	No results	No results	No results	Full match	Full match	0.02	270.219	271.227	[M+H]+1	12.669	910746	18	0	0	0				No matches found	No matches found	No matches found	No matches found	No matches found	No matches found	Multiple matches found	Multiple matches found	+	No MS2			910746		2.8		2.8
FALSE			3-Methylcyclopentadecanone	C16 H30 O	Full match	No results	No results	No results	Not the top hit	Full match	-0.12	238.23	239.237	[M+H]+1	14.851	544080	6	0	0	0				No matches found	No matches found	No matches found	No matches found	No matches found	No matches found	Multiple matches found	Multiple matches found	+	No MS2			544080	335159	5		5	3.6
FALSE			3-Isopropyl-2-methyl-6-(1-piperidinyl)-4-hexyn-3-ol	C15 H27 N O	Full match	No results	No results	No results	Full match	No results	0.2	237.209	238.217	[M+H]+1	11.691	939318	18	0	0	0				No matches found	No matches found	No matches found	No matches found	No matches found	No matches found	No matches found	No matches found	+	No MS2		939318	840953	822088	8.3	6.6	8.3	5.5
FALSE			3-hydroxytridecanoyl carnitine	C20 H39 N O5	Full match	No results	No results	No results	Partial match	Full match	0.2	373.283	374.29	[M+H]+1	13.105	2.18219e+06	4	0	0	0				No matches found	No matches found	No matches found	No matches found	No matches found	No matches found	Single match found	No matches found	+	DDA for preferred ion	93.3649	1.6545e+06	1.90243e+06	2.18219e+06	8.6	8.6	8	7.5
FALSE			3-Hydroxynaphtho[2,3-b]benzofuran-6,11-dione	C16 H8 O4	Full match	No results	No results	No results	Full match	No results	-0.07	264.042	133.028	[M+2H]+2	9.572	38660.5	4	0	0	0				No matches found	No matches found	No matches found	No matches found	No matches found	No matches found	No matches found	No matches found	+	No MS2				38660.5	0.5			0.5
FALSE			3-Hydroxyheptadecanoylcarnitine	C24 H47 N O5	Full match	No results	No results	No results	Not the top hit	Full match	0.9	429.346	430.353	[M+H]+1	14.065	108973	6	0	0	0				No matches found	No matches found	No matches found	No matches found	No matches found	No matches found	Multiple matches found	No matches found	+	No MS2		108973			2.7	2.7
FALSE			3-hydroxy-7-methoxyisobenzofuran-1(3H)-one	C9 H8 O4	No match	Invalid mass	No results	No results	No match	No match	-100035	162.032	163.039	[M+H]+1	9.841	2.04677e+07	13	4	0	0	87.1	45.7		No matches found	No matches found	No matches found	No matches found	No matches found	No matches found	Multiple matches found	No matches found	+	DDA for preferred ion	42.7032	1.94183e+07	2.04677e+07	1.7462e+07	8.9	8.4	8.4	8.9
FALSE			3-Gonal	C18 H28 O	Full match	No results	No results	No results	Partial match	Full match	1.37	260.214	261.222	[M+H]+1	11.959	48119.7	12	0	0	0				No matches found	No matches found	No matches found	No matches found	No matches found	No matches found	Multiple matches found	No matches found	+	No MS2		48119.7			1.1	1.1
FALSE			3-Gonal	C18 H28 O	Full match	No results	No results	No results	Partial match	Full match	1.02	260.214	261.222	[M+H]+1	12.517	276981	12	0	0	0				No matches found	No matches found	No matches found	No matches found	No matches found	No matches found	Multiple matches found	No matches found	+	No MS2		276981	244884		3.6	2.5	3.6
FALSE			3-Ethyl-6-(4-morpholinyl)-4-hexyn-3-ol	C12 H21 N O2	Full match	No results	No results	No results	Full match	No results	0.81	211.157	212.165	[M+H]+1	9.46	884032	33	0	0	0				No matches found	No matches found	No matches found	No matches found	No matches found	No matches found	No matches found	No matches found	+	No MS2		884032		745041	5.5	5.5		4.5
FALSE			3-Ethyl 1-(2-methyl-2-propanyl) (3R,4S)-4-fluoro-1,3-piperidinedicarboxylate	C13 H22 F N O4	Full match	No results	No results	No results	Full match	No match	-4.01	275.152	276.159	[M+H]+1	12.528	328263	1	0	0	0				No matches found	No matches found	No matches found	No matches found	No matches found	No matches found	Multiple matches found	Multiple matches found	+	No MS2		328263		275550	7.9	6.3		7.9
FALSE			3-Cyclopropyl-1-[(3R,4R)-3-{[(2R,6S)-2,6-dimethyl-4-morpholinyl]methyl}-4-(hydroxymethyl)-1-pyrrolidinyl]-1-propanone	C18 H32 N2 O3	Full match	No results	No results	No results	Full match	No results	2.06	324.242	325.249	[M+H]+1	8.537	272299	29	0	0	0				No matches found	No matches found	No matches found	No matches found	No matches found	No matches found	No matches found	No matches found	+	No MS2			272299		4.1		4.1
FALSE			3-Cyclohexyl-N-(1-hydroxy-2-propanyl)propanamide	C12 H23 N O2	Full match	No results	No results	No results	Full match	No results	0.45	213.173	214.18	[M+H]+1	9.405	1.20318e+06	44	0	0	0				No matches found	No matches found	No matches found	No matches found	No matches found	No matches found	No matches found	No matches found	+	DDA for preferred ion	35.5591	1.11231e+06	1.20318e+06	1.1916e+06	7.5	7	7.5	7.5
FALSE			3-Cyclohexyl-N-(1-hydroxy-2-propanyl)propanamide	C12 H23 N O2	Full match	No results	No results	No results	Full match	No results	0.33	213.173	214.18	[M+H]+1	7.192	837117	44	0	0	0				No matches found	No matches found	No matches found	No matches found	No matches found	No matches found	No matches found	No matches found	+	DDA for preferred ion	37.0439	811415	837117	813090	7.7	7.2	7.2	7.7
FALSE			3-Cyclohexyl-1,1-diisobutylthiourea	C15 H30 N2 S	Full match	No results	No results	No results	Full match	No results	-0.68	270.213	271.22	[M+H]+1	13.362	115144	1	0	0	0				No matches found	No matches found	No matches found	No matches found	No matches found	No matches found	No matches found	No matches found	+	No MS2				115144	5.4			5.4
FALSE			3-Cyclododecyl-1,1-dimethylurea	C15 H30 N2 O	Full match	No results	No results	No results	Full match	No results	-0.49	254.236	255.243	[M+H]+1	12.729	268712	14	0	0	0				No matches found	No matches found	No matches found	No matches found	No matches found	No matches found	No matches found	No matches found	+	No MS2				268712	6.3			6.3
FALSE			3b,17b-Dihydroxyetiocholane	C19 H32 O2	Full match	No results	No results	No results	Not the top hit	Full match	-0.34	292.24	293.247	[M+H]+1	12.245	41438.1	43	0	0	0				No matches found	No matches found	No matches found	No matches found	No matches found	No matches found	Multiple matches found	Multiple matches found	+	No MS2			41438.1		2.2		2.2
FALSE			3,7-Dibutyl-9-ethyl-9-methyl-3,7-diazabicyclo[3.3.1]nonane	C18 H36 N2	Full match	No results	No results	No results	Full match	No results	0.36	280.288	281.295	[M+H]+1	12.738	3.70067e+06	8	0	0	0				No matches found	No matches found	No matches found	No matches found	No matches found	No matches found	No matches found	No matches found	+	No MS2			3.70067e+06		3.5		3.5
FALSE			3,7-anhydro-2,4-dideoxy-4-{[(3R)-3-hydroxytetradecanoyl]amino}-D-glycero-octonic acid	C22 H41 N O8	Full match	No results	No results	No results	Full match	No results	0.18	447.283	448.291	[M+H]+1	13.628	4.28602e+06	8	0	0	0				No matches found	No matches found	No matches found	No matches found	No matches found	No matches found	No matches found	No matches found	+	DDA for preferred ion	95.5944	4.28602e+06	3.93958e+06	4.19143e+06	9.5	9.5	8.9	9.5
FALSE			3,6,9,12,15,18,21,24,27,30,33,36,39-Tridecaoxahentetracontane-1,41-diol	C28 H58 O15	Full match	No results	No results	No results	Full match	No results	0.45	634.378	652.412	[M+NH4]+1	7.437	304614	1	0	0	0				No matches found	No matches found	No matches found	No matches found	No matches found	No matches found	No matches found	No matches found	+	No MS2		279268	304614		7.4	5.8	7.4
FALSE			3,5-di-tert-Butyl-4-hydroxybenzaldehyde	C15 H22 O2	Full match	Full match	No results	No results	Not the top hit	Not the top hit	-0.58	234.162	235.169	[M+H]+1	12.779	1.40041e+07	255	14	0	0	97.4	60.2		No matches found	No matches found	No matches found	No matches found	No matches found	No matches found	Multiple matches found	Multiple matches found	+	DDA for preferred ion	87.9317	1.40041e+07	1.3277e+07	1.30472e+07	9.5	9.5	9.5	8.9
FALSE			3,5-Dimethyl-1-(3-nitrophenyl)-1H-pyrazole-4-carboxylic acid ethyl ester	C14 H15 N3 O4	Full match	No results	No results	No results	Partial match	Full match	-4.25	289.105	290.112	[M+H]+1	13.693	157905	139	0	0	0				No matches found	No matches found	No matches found	No matches found	No matches found	No matches found	Single match found	Single match found	+	No MS2		157905			4.7	4.7
FALSE			3,4-Methylenedioxy-alpha-pyrrolidinobutiophenone	C15 H19 N O3	Not the top hit	Full match	No results	No results	Partial match	Full match	0.3	261.137	262.144	[M+H]+1	13.023	2.03383e+06	241	5	0	0	99.7	10		No matches found	No matches found	No matches found	No matches found	No matches found	No matches found	Multiple matches found	Multiple matches found	+	DDA for preferred ion	91.4203	1.75929e+06	2.03383e+06	1.70592e+06	8	7.5	8	7.5
FALSE			3,4-Methylenedioxy-alpha-pyrrolidinobutiophenone	C15 H19 N O3	Full match	Full match	No results	No results	Partial match	Full match	0.13	261.137	262.144	[M+H]+1	11.325	1.6545e+06	242	5	0	0	99.3	10		No matches found	No matches found	No matches found	No matches found	No matches found	No matches found	Multiple matches found	Multiple matches found	+	DDA for preferred ion	80.5273	1.09793e+06	1.6545e+06	1.04522e+06	6.4	6.4	6.4	3.9
FALSE			3,4-Methyleneazelaic acid	C11 H16 O4	Full match	No results	No results	No results	Partial match	Full match	0.65	212.105	213.112	[M+H]+1	10.78	142365	45	0	0	0				No matches found	No matches found	No matches found	No matches found	No matches found	No matches found	Single match found	Multiple matches found	+	No MS2				142365	2.7			2.7
FALSE			3,4-EDMA	C12 H17 N O2	Full match	Full match	No results	No results	Partial match	Partial match	0.46	207.126	208.133	[M+H]+1	5.581	3.52879e+07	270	2	0	0	65.9	18.8		No matches found	No matches found	No matches found	No matches found	No matches found	No matches found	Multiple matches found	Single match found	+	DDA for preferred ion	84.3431	3.52879e+07	2.58985e+07	2.8373e+07	4	4	3.5	4
FALSE			3,4-EDMA	C12 H17 N O2	Full match	Full match	No results	No results	Partial match	Partial match	0.19	207.126	208.133	[M+H]+1	1.367	3.31293e+06	270	1	0	0	68	18.9		No matches found	No matches found	No matches found	No matches found	No matches found	No matches found	Multiple matches found	Single match found	+	DDA for preferred ion	93.9557	3.31293e+06	3.09511e+06	2.52213e+06	7	7	6.4	5.9
FALSE			3,4-Dihydro-1H-2-benzopyran-1-one	C9 H8 O2	Full match	No results	No results	No results	Full match	Full match	1.04	148.053	149.06	[M+H]+1	8.718	4.23038e+06	19	0	0	0				No matches found	No matches found	No matches found	No matches found	No matches found	No matches found	Multiple matches found	Multiple matches found	+	DDA for preferred ion	13.8351		4.23038e+06		6.7		6.7
FALSE			3,4-Dihydro-1H-2-benzopyran-1-one	C9 H8 O2	Full match	No results	No results	No results	Full match	Full match	0.82	148.053	149.06	[M+H]+1	12.133	4.0962e+06	19	0	0	0				No matches found	No matches found	No matches found	No matches found	No matches found	No matches found	Multiple matches found	Multiple matches found	+	DDA for preferred ion	20.6204	4.0962e+06	3.42573e+06	3.0629e+06	8	7.8	8	7.5
FALSE			3,3'-Iminodipropionitrile	C6 H9 N3	Full match	No results	No results	No results	Partial match	Full match	0.35	123.08	124.087	[M+H]+1	15.094	2.24073e+06	34	0	0	0				No matches found	No matches found	No matches found	No matches found	No matches found	No matches found	Single match found	No matches found	+	No MS2			2.24073e+06		2.1		2.1
FALSE			3-(5,6,6-Trimethylbicyclo[2.2.1]hept-1-yl)cyclohexanol	C16 H28 O	Full match	No results	No results	No results	Partial match	Full match	0.09	236.214	237.221	[M+H]+1	12.546	1.87199e+06	16	0	0	0				No matches found	No matches found	No matches found	No matches found	No matches found	No matches found	Multiple matches found	Multiple matches found	+	No MS2			1.87199e+06		1.5		1.5
FALSE			3-(4-Methoxyphenyl)-2-propenal	C10 H10 O2	Full match	No results	No results	No results	Full match	Full match	0.45	162.068	163.075	[M+H]+1	10.303	3.34032e+06	61	0	0	0				No matches found	No matches found	No matches found	No matches found	No matches found	No matches found	Multiple matches found	Multiple matches found	+	DDA for preferred ion	48.7856	3.16452e+06	3.15429e+06	3.34032e+06	6.4	6.4	6.4	4.8
FALSE			3-(4-Methoxyphenyl)-2-propenal	C10 H10 O2	Full match	No results	No results	No results	Full match	Full match	0.41	162.068	163.075	[M+H]+1	10.161	4.3892e+06	61	0	0	0				No matches found	No matches found	No matches found	No matches found	No matches found	No matches found	Multiple matches found	Multiple matches found	+	DDA for preferred ion	36.5757	4.3892e+06	3.30351e+06	3.52014e+06	3.7	2.9	3.7	2.9
FALSE			3-(4-hydroxyphenyl)-2-[(4-hydroxyphenyl)methyl]-4-methoxy-2H-furan-5-one	C18 H16 O5	Unused	Invalid mass	No results	No results	No match	No results	-51174.9	296.128	335.091	[M+K]+1	10.532	1.80888e+06	333	2	0	0	64.2	8.2		No matches found	No matches found	No matches found	No matches found	No matches found	No matches found	No matches found	No matches found	+	DDA for other ion	100	1.28924e+06	1.48524e+06	1.80888e+06	6.4	6.4	5.3	5.9
FALSE			3-(2,2-Dimethyltetrahydro-2H-pyran-4-yl)-4-methyl-1-(1-piperidinyl)-1-pentanone	C18 H33 N O2	Full match	No results	No results	No results	Full match	No results	0.36	295.251	296.259	[M+H]+1	12.841	1.08887e+06	9	0	0	0				No matches found	No matches found	No matches found	No matches found	No matches found	No matches found	No matches found	No matches found	+	No MS2		608852	1.08887e+06	656952	7.2	7.2	4.8	5.5
FALSE			3-(2,2-Dimethyltetrahydro-2H-pyran-4-yl)-4-methyl-1-(1-piperidinyl)-1-pentanone	C18 H33 N O2	Full match	No results	No results	No results	Full match	No results	0.34	295.251	296.259	[M+H]+1	12.713	1.061e+06	9	0	0	0				No matches found	No matches found	No matches found	No matches found	No matches found	No matches found	No matches found	No matches found	+	No MS2		1.061e+06	946883		4.5	3.4	4.5
FALSE			3-(2,2-Dimethyltetrahydro-2H-pyran-4-yl)-4-methyl-1-(1-piperidinyl)-1-pentanone	C18 H33 N O2	Full match	No results	No results	No results	Full match	No results	0.12	295.251	296.258	[M+H]+1	12.974	361983	9	0	0	0				No matches found	No matches found	No matches found	No matches found	No matches found	No matches found	No matches found	No matches found	+	No MS2		361983		273060	2	2		1.4
FALSE			3-(1-Piperidinyl)propanenitrile	C8 H14 N2	Full match	No results	No results	No results	Full match	No results	0.96	138.116	139.123	[M+H]+1	13.394	198034	17	0	0	0				No matches found	No matches found	No matches found	No matches found	No matches found	No matches found	No matches found	No matches found	+	No MS2				198034	5.8			5.8
FALSE			3-(1-Piperidinyl)propanenitrile	C8 H14 N2	Full match	No results	No results	No results	Full match	No results	0.85	138.116	139.123	[M+H]+1	13.991	105516	17	0	0	0				No matches found	No matches found	No matches found	No matches found	No matches found	No matches found	No matches found	No matches found	+	No MS2				105516	4.9			4.9
FALSE			3-(1-Piperidinyl)propanenitrile	C8 H14 N2	Full match	No results	No results	No results	Full match	No results	0.74	138.116	139.123	[M+H]+1	15.042	67860.3	17	0	0	0				No matches found	No matches found	No matches found	No matches found	No matches found	No matches found	No matches found	No matches found	+	No MS2				67860.3	6.5			6.5
FALSE			3-(1-Ethyl-1H-imidazol-5-yl)-5-fluoro-1H-indole	C13 H12 F N3	Full match	No results	No results	No results	Not the top hit	No results	1.63	229.102	230.109	[M+H]+1	14.657	253422	21	0	0	0				No matches found	No matches found	No matches found	No matches found	No matches found	No matches found	No matches found	No matches found	+	No MS2		253422			2.5	2.5
FALSE			2-Phenylbutyric acid	C10 H12 O2	Full match	No results	No results	No results	Partial match	Full match	1.63	164.084	165.091	[M+H]+1	13.717	26718.9	96	0	0	0				No matches found	No matches found	No matches found	No matches found	No matches found	No matches found	Multiple matches found	Multiple matches found	+	No MS2				26718.9	3.3			3.3
FALSE			2-Pentanamido-3-phenylpropanoic acid	C14 H19 N O3	Full match	No results	No results	No results	Partial match	Full match	-0.25	249.136	250.144	[M+H]+1	5.111	28267.8	268	0	0	0				No matches found	No matches found	No matches found	No matches found	No matches found	No matches found	Multiple matches found	Multiple matches found	+	No MS2		28267.8			3.8	3.8
FALSE			2-Oxo-5,11(13)-eudesmadien-12,8-olide	C15 H18 O3	Full match	No results	No results	No results	Partial match	Full match	0.32	246.126	247.133	[M+H]+1	6.849	51925.8	205	0	0	0				No matches found	No matches found	No matches found	No matches found	No matches found	No matches found	Multiple matches found	Multiple matches found	+	No MS2			51925.8		0		0
FALSE			2-nonenoylglycine	C11 H19 N O3	Full match	No results	No results	No results	Partial match	Full match	1.14	213.137	214.144	[M+H]+1	6.401	106950	46	0	0	0				No matches found	No matches found	No matches found	No matches found	No matches found	No matches found	Multiple matches found	Single match found	+	No MS2				106950	0			0
FALSE			2-Methylbutyroylcarnitine	C12 H23 N O4	Full match	No results	No results	No results	Not the top hit	Full match	0.93	245.163	246.17	[M+H]+1	6.798	989386	129	0	0	0				No matches found	No matches found	No matches found	No matches found	No matches found	No matches found	Multiple matches found	Multiple matches found	+	No MS2			989386		2.3		2.3
FALSE			2-Methyl-2-propanyl [2-({(1S)-1-[(4S)-2,2-dimethyl-1,3-dioxolan-4-yl]ethyl}amino)ethyl]methylcarbamate	C15 H30 N2 O4	Full match	No results	No results	No results	Not the top hit	No results	-0.24	302.22	303.228	[M+H]+1	8.206	1.35894e+06	33	0	0	0				No matches found	No matches found	No matches found	No matches found	No matches found	No matches found	No matches found	No matches found	+	DDA for preferred ion	100	1.35894e+06	1.30521e+06	1.26586e+06	8.6	8.6	8.6	8.6
FALSE			2-Methoxyestradiol-3-methylether	C20 H28 O3	Full match	No results	No results	No results	Partial match	Full match	0.19	316.204	317.211	[M+H]+1	12.431	170763	353	0	0	0				No matches found	No matches found	No matches found	No matches found	No matches found	No matches found	Multiple matches found	Multiple matches found	+	No MS2			170763		3.6		3.6
FALSE			2-Methoxy-1-[(6R)-6-(2-pyrazinyloxy)-1,4-oxazepan-4-yl]ethanone	C12 H17 N3 O4	Full match	Full match	No results	No results	Partial match	Partial match	4.64	267.123	290.112	[M+Na]+1	15.967	1.32956e+06	73	2	0	0	93.9	9.7		No matches found	No matches found	No matches found	No matches found	No matches found	No matches found	Multiple matches found	Single match found	+	DDA for other ion	100		1.32956e+06	1.31273e+06	7.5		7	7.5
FALSE			2-Hydroxymyristic acid	C14 H28 O3	Full match	No results	No results	No results	Not the top hit	Full match	-0.88	244.204	245.211	[M+H]+1	13.312	62040.3	16	0	0	0				No matches found	No matches found	No matches found	No matches found	No matches found	No matches found	Multiple matches found	No matches found	+	No MS2			62040.3		7.6		7.6
FALSE			2-Dodecanone	C12 H24 O	Full match	No results	No results	No results	Not the top hit	Full match	0.06	184.183	185.19	[M+H]+1	7.832	22665.6	9	0	0	0				No matches found	No matches found	No matches found	No matches found	No matches found	No matches found	Multiple matches found	Single match found	+	No MS2				22665.6	6.5			6.5
FALSE			2-Deoxy-6-O-{2-deoxy-6-O-[(3β,5α,20S)-14,20-dihydroxypregnan-3-yl]-β-L-ribo-hexopyranosyl}-β-L-ribo-hexopyranose	C33 H56 O11	Full match	No results	No results	No results	Full match	No match	-4.68	628.379	629.387	[M+H]+1	11.824	145825	1	0	0	0				No matches found	No matches found	No matches found	No matches found	No matches found	No matches found	No matches found	Multiple matches found	+	No MS2			145825		1.6		1.6
FALSE			2-Decylfuran	C14 H24 O	Full match	No results	No results	No results	Not the top hit	Full match	0.7	208.183	209.19	[M+H]+1	11.833	1.95125e+06	9	0	0	0				No matches found	No matches found	No matches found	No matches found	No matches found	No matches found	Multiple matches found	No matches found	+	DDA for preferred ion	51.6915	1.92219e+06	1.95125e+06	1.83346e+06	7.5	7.5	4.2	5.3
FALSE			2-Carboxy-4-dodecanolide	C13 H22 O4	Full match	No results	No results	No results	Partial match	Full match	0.77	242.152	243.159	[M+H]+1	11.948	30141.7	147	0	0	0				No matches found	No matches found	No matches found	No matches found	No matches found	No matches found	Multiple matches found	Multiple matches found	+	No MS2		30141.7			3.8	3.8
FALSE			2-Carboxy-4-dodecanolide	C13 H22 O4	Full match	No results	No results	No results	Partial match	Full match	0.45	242.152	243.159	[M+H]+1	9.051	429777	29	0	0	0				No matches found	No matches found	No matches found	No matches found	No matches found	No matches found	Multiple matches found	Multiple matches found	+	No MS2		429777			3.9	3.9
FALSE			2-aminomethyl-1-ethylpyrrolidine	C7 H16 N2	Full match	No results	No results	No results	Full match	No results	1.08	128.131	129.139	[M+H]+1	13.384	115459	11	0	0	0				No matches found	No matches found	No matches found	No matches found	No matches found	No matches found	No matches found	No matches found	+	No MS2		115459			7.1	7.1
FALSE			2-aminomethyl-1-ethylpyrrolidine	C7 H16 N2	Full match	No results	No results	No results	Full match	No results	0.96	128.131	129.139	[M+H]+1	13.435	99862.3	11	0	0	0				No matches found	No matches found	No matches found	No matches found	No matches found	No matches found	No matches found	No matches found	+	No MS2		99862.3			5.4	5.4
FALSE			2-Aminobenzimidazole	C7 H7 N3	No results	Invalid mass	No results	No results	No results	No results	-8.94	133.063	151.097	[M+NH4]+1	8.463	2.87787e+06	0	1	0	0	74.9	65.5		No matches found	No matches found	No matches found	No matches found	No matches found	No matches found	No matches found	No matches found	+	DDA for other ion	53.6666	2.83732e+06	1.38562e+06	2.87787e+06	8.6	8	7	8.6
FALSE			2-Amino-6-ethyl-4-(4-fluorophenyl)-5-methylnicotinonitrile	C15 H14 F N3	Full match	No results	No results	No results	Full match	No results	0.83	255.117	256.125	[M+H]+1	15.676	189609	15	0	0	0				No matches found	No matches found	No matches found	No matches found	No matches found	No matches found	No matches found	No matches found	+	No MS2				189609	0.9			0.9
FALSE			2-Amino-4,6-dimethylpyrimidine	C6 H9 N3	Full match	Full match	No results	No results	Partial match	Partial match	0.04	123.08	124.087	[M+H]+1	15.305	2.17852e+06	34	2	0	0	94.9	9.7		No matches found	No matches found	No matches found	No matches found	No matches found	No matches found	Single match found	No matches found	+	DDA for preferred ion	92.6858		2.17852e+06		2.1		2.1
FALSE			2-Amino-3-methyl-1-pyrrolidin-1-YL-butan-1-one	C9 H18 N2 O	Full match	No results	No results	No results	Partial match	Full match	0.15	170.142	171.149	[M+H]+1	6.185	9.68679e+06	55	0	0	0				No matches found	No matches found	No matches found	No matches found	No matches found	No matches found	Single match found	No matches found	+	No MS2			9.68679e+06		8.9		8.9
FALSE			2-Amino-3-methyl-1-pyrrolidin-1-YL-butan-1-one	C9 H18 N2 O	Full match	No results	No results	No results	Partial match	Full match	-0.12	170.142	171.149	[M+H]+1	13.302	3.49437e+06	55	0	0	0				No matches found	No matches found	No matches found	No matches found	No matches found	No matches found	Single match found	No matches found	+	No MS2				3.49437e+06	7.8			7.8
FALSE			2-Amino-3-methyl-1-pyrrolidin-1-YL-butan-1-one	C9 H18 N2 O	Full match	No results	No results	No results	Partial match	Full match	-0.3	170.142	171.149	[M+H]+1	13.48	6.41352e+06	55	0	0	0				No matches found	No matches found	No matches found	No matches found	No matches found	No matches found	Single match found	No matches found	+	No MS2				6.41352e+06	2.4			2.4
FALSE			2-Amino-3-cyclohexylpropanoic acid	C9 H17 N O2	Full match	No results	No results	No results	Partial match	Full match	0.29	171.126	172.133	[M+H]+1	8.354	1.39849e+06	45	0	0	0				No matches found	No matches found	No matches found	No matches found	No matches found	No matches found	Multiple matches found	Single match found	+	DDA for preferred ion	15.0173		1.39849e+06	1.1075e+06	7		7	5.9
FALSE			2-Amino-1,3,4-octadecanetriol	C18 H39 N O3	Full match	Full match	No results	No results	Full match	Full match	0.28	317.293	318.3	[M+H]+1	12.142	7.25335e+06	3	1	0	0	85	9.2		No matches found	No matches found	No matches found	No matches found	No matches found	No matches found	Multiple matches found	Single match found	+	DDA for preferred ion	87.9873	4.59056e+06	7.25335e+06	6.42796e+06	7.8	7.8	7.8	7.3
FALSE			2-Amino-1,3,4,5-icosanetetrol	C20 H43 N O4	Full match	No results	No results	No results	Full match	No results	-0.13	361.319	344.316	[M+H-H2O]+1	12.192	3.69518e+06	1	0	0	0				No matches found	No matches found	No matches found	No matches found	No matches found	No matches found	No matches found	No matches found	+	No MS2		3.69518e+06	907057		3.5	3.5	1.7
FALSE			2-Acetyl-1,5,6,7-tetrahydro-6-hydroxy-7-(hydroxymethyl)-4H-azepine-4-one	C9 H13 N O4	Full match	No results	No results	No results	Partial match	Full match	0.24	199.084	200.092	[M+H]+1	8.531	53468.3	32	0	0	0				No matches found	No matches found	No matches found	No matches found	No matches found	No matches found	Single match found	Multiple matches found	+	No MS2				53468.3	1.1			1.1
FALSE			2-Acetyl-1,5,6,7-tetrahydro-6-hydroxy-7-(hydroxymethyl)-4H-azepine-4-one	C9 H13 N O4	Full match	No results	No results	No results	Partial match	Full match	0.01	199.084	200.092	[M+H]+1	8.834	34277	32	0	0	0				No matches found	No matches found	No matches found	No matches found	No matches found	No matches found	Single match found	Multiple matches found	+	No MS2			34277		2.7		2.7
FALSE			2-{4-[(5-Cyclohexyl-1H-pyrazol-4-yl)methyl]-1-(3-methylbutyl)-2-piperazinyl}ethanol	C21 H38 N4 O	Full match	No results	No results	No results	Not the top hit	No match	-3.71	362.303	380.337	[M+NH4]+1	13.904	925263	5	0	0	0				No matches found	No matches found	No matches found	No matches found	No matches found	No matches found	Single match found	No matches found	+	No MS2		680709	925263	266833	6.8	5	3.4	6.8
FALSE			2-{4-[(3-Fluoropropyl)sulfonyl]-1-piperazinyl}-2-methyl-1-propanol	C11 H23 F N2 O3 S	Full match	No results	No results	No results	Full match	No results	0.12	282.141	283.149	[M+H]+1	13.214	174732	1	0	0	0				No matches found	No matches found	No matches found	No matches found	No matches found	No matches found	No matches found	No matches found	+	No MS2			174732		4.7		4.7
FALSE			2-{3-[(3,4-Difluorophenyl)amino]-1-piperidinyl}acetamide	C13 H17 F2 N3 O	Full match	No results	No results	No results	Full match	No results	-4.12	269.133	270.14	[M+H]+1	13.909	136497	24	0	0	0				No matches found	No matches found	No matches found	No matches found	No matches found	No matches found	No matches found	No matches found	+	No MS2			136497		1.1		1.1
FALSE			2-[N-(4-tert-butylphenyl)-1-1H-imidazol-4-ylformamido]-N-cyclohexyl-2-(pyridin-3-yl)acetamide	C27 H33 N5 O2	Full match	No results	No results	No results	Not the top hit	No match	-2.81	459.262	460.269	[M+H]+1	11.792	9.10703e+06	103	0	0	0				No matches found	No matches found	No matches found	No matches found	No matches found	No matches found	No matches found	Multiple matches found	+	DDA for preferred ion	100	2.34484e+06	9.10703e+06	1.60991e+06	8.9	8	8.9	8.6
FALSE			2-[4-(4-Fluorophenyl)-1-piperazinyl]-4,6-dimethylpyrimidine	C16 H19 F N4	Full match	No results	No results	No results	Full match	No results	1.51	286.16	287.167	[M+H]+1	14.326	433907	14	0	0	0				No matches found	No matches found	No matches found	No matches found	No matches found	No matches found	No matches found	No matches found	+	No MS2			433907		2.8		2.8
FALSE			2-[4-(2-Pyrimidinyl)-1-piperazinyl]ethanamine	C10 H17 N5	Full match	No results	No results	No results	Full match	No results	0.37	207.148	208.156	[M+H]+1	8.156	1.65895e+06	17	0	0	0				No matches found	No matches found	No matches found	No matches found	No matches found	No matches found	No matches found	No matches found	+	No MS2		1.29009e+06	1.65895e+06	1.37923e+06	6.4	4.2	6.4	5.3
FALSE			2-[1-(6,10-Dimethyl-2-undecanyl)-4-piperidinyl]-1-propanol	C21 H43 N O	Full match	No results	No results	No results	Full match	No results	0.18	325.335	326.342	[M+H]+1	14.441	815955	1	0	0	0				No matches found	No matches found	No matches found	No matches found	No matches found	No matches found	No matches found	No matches found	+	No MS2		320655	815955	430825	5.5	2	5.5	3.9
FALSE			2-[1-(6,10-Dimethyl-2-undecanyl)-4-piperidinyl]-1-propanol	C21 H43 N O	Full match	No results	No results	No results	Full match	No results	-0.11	325.334	326.342	[M+H]+1	13.321	306726	1	0	0	0				No matches found	No matches found	No matches found	No matches found	No matches found	No matches found	No matches found	No matches found	+	No MS2			306726		0.3		0.3
FALSE			2-[1-(6,10-Dimethyl-2-undecanyl)-4-piperidinyl]-1-propanol	C21 H43 N O	Full match	No results	No results	No results	Full match	No results	-1.24	325.334	326.341	[M+H]+1	15.175	190872	1	0	0	0				No matches found	No matches found	No matches found	No matches found	No matches found	No matches found	No matches found	No matches found	+	No MS2			190872		2		2
FALSE			2-[(8Z)-8-Heptadecen-1-yl]-4,5-dihydro-1,3-oxazole	C20 H37 N O	Full match	No results	No results	No results	Full match	No results	0.82	307.288	308.295	[M+H]+1	14.811	272799	7	0	0	0				No matches found	No matches found	No matches found	No matches found	No matches found	No matches found	No matches found	No matches found	+	No MS2		272799			5.2	5.2
FALSE			2-[(8Z)-8-Heptadecen-1-yl]-4,5-dihydro-1,3-oxazole	C20 H37 N O	Full match	No results	No results	No results	Full match	No results	0.22	307.288	308.295	[M+H]+1	14.786	388741	7	0	0	0				No matches found	No matches found	No matches found	No matches found	No matches found	No matches found	No matches found	No matches found	+	No MS2		122045	388741	134394	8.2	8.2	4.7	5.4
FALSE			2-[(2-chlorobenzyl)sulfanyl]-4,6-dimethylnicotinonitrile	C15 H13 Cl N2 S	No match	Invalid mass	No results	No results	No match	No match	-13.25	288.045	327.008	[M+K]+1	11.503	1.27906e+07	37	1	0	0	93.5	9.7		No matches found	No matches found	No matches found	No matches found	No matches found	No matches found	Single match found	No matches found	+	DDA for other ion	78.8671	1.23379e+07	1.17404e+07	1.27906e+07	8.9	7.8	8.9	8.4
FALSE			2,6-Diisopropyl-3-methylphenol	C13 H20 O	Full match	No results	No results	No results	Partial match	Full match	1.06	192.152	193.159	[M+H]+1	12.892	2.17836e+06	34	0	0	0				No matches found	No matches found	No matches found	No matches found	No matches found	No matches found	Multiple matches found	Single match found	+	No MS2		1.77164e+06	2.17836e+06	1.1162e+06	4.2	4.2	3.7	3.7
FALSE			2,6-Difluoro-N-[3-(1H-imidazol-1-yl)propyl]benzamide	C13 H13 F2 N3 O	Full match	No results	No results	No results	Full match	No results	-3.5	265.102	266.109	[M+H]+1	15.258	249156	15	0	0	0				No matches found	No matches found	No matches found	No matches found	No matches found	No matches found	No matches found	No matches found	+	No MS2		249156		187016	5.2	1.4		5.2
FALSE			2,5-Dimethoxy-4-ethylphenethylamine	C12 H19 N O2	Full match	No results	No results	No results	Partial match	Full match	0.41	209.142	210.149	[M+H]+1	7.354	710088	105	0	0	0				No matches found	No matches found	No matches found	No matches found	No matches found	No matches found	Multiple matches found	Single match found	+	No MS2		710088			3.9	3.9
FALSE			2,5-Bis(tert-butylperoxy)-2,5-dimethylhexane	C16 H34 O4	Full match	No results	No results	No results	Full match	No results	0.02	290.246	308.28	[M+NH4]+1	12.766	1.8806e+06	21	0	0	0				No matches found	No matches found	No matches found	No matches found	No matches found	No matches found	No matches found	No matches found	+	No MS2		1.8806e+06	1.83148e+06	703469	6.1	5.3	4.8	6.1
FALSE			2,5-Bis(tert-butylperoxy)-2,5-dimethylhexane	C16 H34 O4	Full match	No results	No results	No results	Full match	No results	0.33	290.246	291.253	[M+H]+1	13.964	23804.7	21	0	0	0				No matches found	No matches found	No matches found	No matches found	No matches found	No matches found	No matches found	No matches found	+	No MS2			23804.7		2.2		2.2
FALSE			2,5-Bis(tert-butylperoxy)-2,5-dimethylhexane	C16 H34 O4	No results	No results	No results	No results	Full match	No results	0.29	290.246	291.253	[M+H]+1	13.772	46827.7	21	0	0	0				No matches found	No matches found	No matches found	No matches found	No matches found	No matches found	No matches found	No matches found	+	No MS2		46827.7			0	0
FALSE			2,5-Bis(tert-butylperoxy)-2,5-dimethylhexane	C16 H34 O4	Full match	No results	No results	No results	Full match	No results	-0.15	290.246	291.253	[M+H]+1	12.894	546961	21	0	0	0				No matches found	No matches found	No matches found	No matches found	No matches found	No matches found	No matches found	No matches found	+	No MS2		546961		192592	4.7	3.4		4.7
FALSE			2,5-Bis(tert-butylperoxy)-2,5-dimethylhexane	C16 H34 O4	Full match	No results	No results	No results	Full match	No results	-0.72	290.245	291.253	[M+H]+1	9.37	43829.5	2	0	0	0				No matches found	No matches found	No matches found	No matches found	No matches found	No matches found	No matches found	No matches found	+	No MS2				43829.5	2.2			2.2
FALSE			2,5-Bis(tert-butylperoxy)-2,5-dimethylhexane	C16 H34 O4	Full match	No results	No results	No results	Full match	No results	-0.83	290.245	291.253	[M+H]+1	13.593	36765.6	2	0	0	0				No matches found	No matches found	No matches found	No matches found	No matches found	No matches found	No matches found	No matches found	+	No MS2				36765.6	0			0
FALSE			2,5-Bis(tert-butylperoxy)-2,5-dimethylhexane	C16 H34 O4	Full match	No results	No results	No results	Full match	No results	-0.93	290.245	291.253	[M+H]+1	13.713	41350.3	2	0	0	0				No matches found	No matches found	No matches found	No matches found	No matches found	No matches found	No matches found	No matches found	+	No MS2				41350.3	1.1			1.1
FALSE			2,5-Bis(tert-butylperoxy)-2,5-dimethylhexane	C16 H34 O4	Full match	No results	No results	No results	Full match	No results	-1.46	290.245	291.253	[M+H]+1	12.524	49409.3	2	0	0	0				No matches found	No matches found	No matches found	No matches found	No matches found	No matches found	No matches found	No matches found	+	No MS2				49409.3	3.3			3.3
FALSE			2',5,6',7-tetrahydroxyflavone	C15 H10 O6	Full match	Full match	No results	No results	Partial match	Partial match	-1.47	286.047	287.055	[M+H]+1	8.871	1.69146e+08	68	14	0	0	99.9	10		No matches found	No matches found	No matches found	No matches found	No matches found	Multiple matches found	Multiple matches found	Multiple matches found	+	DDA for preferred ion	100	2.94047e+07	1.09794e+08	1.69146e+08	9.5	9.5	9.5	9.5
FALSE			2,4,12-Octadecatrienoic acid isobutylamide	C22 H39 N O	Full match	No results	No results	No results	Partial match	Full match	0.77	333.303	334.311	[M+H]+1	15.243	96625.9	6	0	0	0				No matches found	No matches found	No matches found	No matches found	No matches found	No matches found	Multiple matches found	No matches found	+	No MS2		96625.9			2.7	2.7
FALSE			2,4,12-Octadecatrienoic acid isobutylamide	C22 H39 N O	Full match	No results	No results	No results	Partial match	Full match	-0.05	333.303	334.31	[M+H]+1	15.04	994073	6	0	0	0				No matches found	No matches found	No matches found	No matches found	No matches found	No matches found	Multiple matches found	No matches found	+	DDA for preferred ion	100		994073		5.5		5.5
FALSE			2,4,12-Octadecatrienoic acid isobutylamide	C22 H39 N O	Full match	No results	No results	No results	Partial match	Full match	-0.14	333.303	334.31	[M+H]+1	15.057	158162	6	0	0	0				No matches found	No matches found	No matches found	No matches found	No matches found	No matches found	Multiple matches found	No matches found	+	No MS2				158162	6.8			6.8
FALSE			2,4,12-Octadecatrienoic acid isobutylamide	C22 H39 N O	Full match	No results	No results	No results	Partial match	Full match	-0.37	333.303	334.31	[M+H]+1	15.119	889463	6	0	0	0				No matches found	No matches found	No matches found	No matches found	No matches found	No matches found	Multiple matches found	No matches found	+	No MS2			889463	547545	5		5	3.4
FALSE			2,3-Dihydro-5-(5-methyl-2-furanyl)-1H-pyrrolizine	C12 H13 N O	Full match	No results	No results	No results	Partial match	Full match	0.76	187.1	188.107	[M+H]+1	12.156	88174.4	76	0	0	0				No matches found	No matches found	No matches found	No matches found	No matches found	No matches found	Single match found	Single match found	+	No MS2		88174.4			0	0
FALSE			2,3,8,9-tetrahydrocineromycin B	C17 H30 O4	Full match	No results	No results	No results	Not the top hit	Full match	0.49	298.215	299.222	[M+H]+1	12.882	48875.7	86	0	0	0				No matches found	No matches found	No matches found	No matches found	No matches found	No matches found	No matches found	Multiple matches found	+	No MS2				48875.7	2.7			2.7
FALSE			2,3,8,9-tetrahydrocineromycin B	C17 H30 O4	No results	No results	No results	No results	No match	Full match	0.13	298.214	299.222	[M+H]+1	12.965	29640.5	86	0	0	0				No matches found	No matches found	No matches found	No matches found	No matches found	No matches found	No matches found	Multiple matches found	+	No MS2				29640.5	2.2			2.2
FALSE			2,3,8,9-tetrahydrocineromycin B	C17 H30 O4	Full match	No results	No results	No results	Not the top hit	Full match	-0.12	298.214	299.222	[M+H]+1	12.851	30332.7	86	0	0	0				No matches found	No matches found	No matches found	No matches found	No matches found	No matches found	No matches found	Multiple matches found	+	No MS2		30332.7			4.3	4.3
FALSE			2,3,5-Trichlorobenzoate	C7 H2 Cl3 O2	No results	No results	No results	No results	Full match	No results	1.22	222.912	223.92	[M+H]+1	1.092	601435	1	0	0	0				No matches found	No matches found	No matches found	No matches found	No matches found	No matches found	No matches found	No matches found	+	No MS2				601435	3.4			3.4
FALSE			2,2′-[1,12-Dodecanediylbis(oxy)]bis(N,N-diethylethanamine)	C24 H52 N2 O2	Full match	No results	No results	No results	Full match	No results	1.68	400.404	401.411	[M+H]+1	14.506	37001.3	1	0	0	0				No matches found	No matches found	No matches found	No matches found	No matches found	No matches found	No matches found	No matches found	+	No MS2		37001.3			3.8	3.8
FALSE			2,2′-[1,12-Dodecanediylbis(oxy)]bis(N,N-diethylethanamine)	C24 H52 N2 O2	Full match	No results	No results	No results	Full match	No results	0.69	400.403	401.41	[M+H]+1	14.281	667292	1	0	0	0				No matches found	No matches found	No matches found	No matches found	No matches found	No matches found	No matches found	No matches found	+	DDA for preferred ion	91.4128			667292	7.7			7.7
FALSE			2,2′-[1,12-Dodecanediylbis(oxy)]bis(N,N-diethylethanamine)	C24 H52 N2 O2	Full match	No results	No results	No results	Full match	No results	0.31	400.403	401.41	[M+H]+1	14.397	877551	1	0	0	0				No matches found	No matches found	No matches found	No matches found	No matches found	No matches found	No matches found	No matches found	+	DDA for preferred ion	93.3951	575494		877551	9.3	9.3		6.6
FALSE			2,2′-[1,12-Dodecanediylbis(oxy)]bis(N,N-diethylethanamine)	C24 H52 N2 O2	Full match	No results	No results	No results	Full match	No results	0.21	400.403	401.41	[M+H]+1	14.344	1.11274e+06	1	0	0	0				No matches found	No matches found	No matches found	No matches found	No matches found	No matches found	No matches found	No matches found	+	No MS2		377845	1.11274e+06		5.3	3.6	5.3
FALSE			2,2,6,6-Tetramethylpiperidin-4-yl heptanoate	C16 H31 N O2	Full match	No results	No results	No results	Full match	No results	0.68	269.236	270.243	[M+H]+1	12.211	1.05292e+06	14	0	0	0				No matches found	No matches found	No matches found	No matches found	No matches found	No matches found	No matches found	No matches found	+	No MS2		832441	1.05292e+06	973823	3.4	2.8	3.4	3.4
FALSE			2,2,6,6-Tetramethyl-1-piperidinol (TEMPO)	C9 H19 N O	Full match	Full match	No results	No results	Full match	Full match	0.14	157.147	158.154	[M+H]+1	10.851	9.17892e+07	45	2	0	0	93.9	9.7		No matches found	No matches found	No matches found	No matches found	No matches found	No matches found	Multiple matches found	No matches found	+	DDA for preferred ion	96.8643	8.85771e+07	9.17892e+07	8.18125e+07	9.5	8.9	9.5	9.5
FALSE			2,2,12,12-Tetramethyl-1,7,13-tridecanetriol	C17 H36 O3	Full match	No results	No results	No results	Full match	No results	0.92	288.267	289.274	[M+H]+1	14.054	208371	3	0	0	0				No matches found	No matches found	No matches found	No matches found	No matches found	No matches found	No matches found	No matches found	+	No MS2		208371			2.5	2.5
FALSE			2,2,12,12-Tetramethyl-1,7,13-tridecanetriol	C17 H36 O3	Full match	No results	No results	No results	Full match	No results	0.29	288.267	289.274	[M+H]+1	14.213	287145	3	0	0	0				No matches found	No matches found	No matches found	No matches found	No matches found	No matches found	No matches found	No matches found	+	No MS2		287145			2	2
FALSE			2-(5-Methyl-2H-[1,2,4]triazol-3-ylsulfanyl)-ethylamine	C5 H10 N4 S	Full match	No results	No results	No results	Full match	No results	-0.05	158.063	159.07	[M+H]+1	4.58	31522.8	5	0	0	0				No matches found	No matches found	No matches found	No matches found	No matches found	No matches found	No matches found	No matches found	+	No MS2			31522.8		3.8		3.8
FALSE			2-(5,8-Tetradecadienyl)cyclobutanone	C18 H30 O	Full match	No results	No results	No results	Partial match	Full match	-0.5	262.23	280.263	[M+NH4]+1	13.939	8.13298e+06	16	0	0	0				No matches found	No matches found	No matches found	No matches found	No matches found	No matches found	Multiple matches found	No matches found	+	DDA for other ion	89.9722	5.13219e+06	8.13298e+06	1.94065e+06	7.8	7.8	6.2	5.9
FALSE			2-(4-Methyl-3-cyclohexen-1-yl)-2-propanyl [(2-hydroxyethyl)sulfanyl]acetate	C14 H24 O3 S	Full match	No results	No results	No results	Not the top hit	No results	-1.82	272.144	273.151	[M+H]+1	13.932	114581	32	0	0	0				No matches found	No matches found	No matches found	No matches found	No matches found	No matches found	No matches found	No matches found	+	No MS2		114581			6.5	6.5
FALSE			2-(4-Benzylpiperazin-1-yl)acetohydrazid	C13 H20 N4 O	Full match	No results	No results	No results	Not the top hit	No results	-4.73	248.163	249.17	[M+H]+1	7.634	549982	134	0	0	0				No matches found	No matches found	No matches found	No matches found	No matches found	No matches found	No matches found	No matches found	+	DDA for preferred ion	2.31551	549982	523896		3.9	2.8	3.9
FALSE			2-(2-Hydroxy-3-propoxypropyl)hexanehydrazide	C12 H26 N2 O3	Full match	No results	No results	No results	Full match	No results	-0.52	246.194	247.201	[M+H]+1	7.827	229929	1	0	0	0				No matches found	No matches found	No matches found	No matches found	No matches found	No matches found	No matches found	No matches found	+	No MS2				229929	5.8			5.8
FALSE			2-(1-Naphthylamino)-N′-[(E)-(3-phenoxyphenyl)methylene]acetohydrazide	C25 H21 N3 O2	Full match	No results	No results	No results	Not the top hit	No match	2.89	395.165	396.172	[M+H]+1	8.897	610337	278	0	0	0				No matches found	No matches found	No matches found	No matches found	No matches found	No matches found	Single match found	No matches found	+	No MS2		592566	610337	600589	2.8	2.8	2.8	2.3
FALSE			1-Stearoylglycerol	C21 H42 O4	Full match	Full match	No results	No results	Full match	Full match	0.41	358.308	341.305	[M+H-H2O]+1	12.675	1.55002e+07	11	1	0	0	71.5	60.5		No matches found	No matches found	No matches found	No matches found	No matches found	No matches found	Multiple matches found	Single match found	+	DDA for preferred ion	84.0775	1.55002e+07	3.23114e+06	2.34798e+06	6.7	6.7	5.3	4.2
FALSE			1-Phenyl-1-pentanone	C11 H14 O	Full match	No results	No results	No results	Full match	Full match	1.03	162.105	163.112	[M+H]+1	10.209	9.09742e+06	17	0	0	0				No matches found	No matches found	No matches found	No matches found	No matches found	No matches found	Multiple matches found	No matches found	+	No MS2			9.09742e+06		3.5		3.5
FALSE			1-Methylpiperidin-4-yl butanoate	C10 H19 N O2	Full match	No results	No results	No results	Partial match	Full match	0.67	185.142	186.149	[M+H]+1	9.033	458746	53	0	0	0				No matches found	No matches found	No matches found	No matches found	No matches found	No matches found	Multiple matches found	No matches found	+	No MS2		448570		458746	5	4.5		5
FALSE			1-Methylpiperidin-4-yl butanoate	C10 H19 N O2	Full match	No results	No results	No results	Partial match	Full match	0.6	185.142	186.149	[M+H]+1	8.831	553432	53	0	0	0				No matches found	No matches found	No matches found	No matches found	No matches found	No matches found	Multiple matches found	No matches found	+	No MS2		553432	547440	539480	6.6	5	5	6.6
FALSE			1-Methylpiperidin-4-yl butanoate	C10 H19 N O2	Full match	No results	No results	No results	Partial match	Full match	0.49	185.142	186.149	[M+H]+1	8.347	1.99618e+06	53	0	0	0				No matches found	No matches found	No matches found	No matches found	No matches found	No matches found	Multiple matches found	No matches found	+	No MS2		1.95682e+06	1.99618e+06	1.86843e+06	6.4	6.4	6.4	5.9
FALSE			1-Methylpiperidin-4-yl butanoate	C10 H19 N O2	Full match	No results	No results	No results	Partial match	Full match	-0.36	185.142	186.149	[M+H]+1	4.968	39856.3	53	0	0	0				No matches found	No matches found	No matches found	No matches found	No matches found	No matches found	Multiple matches found	No matches found	+	No MS2				39856.3	2.7			2.7
FALSE			1-Isothiocyanatobutane	C5 H9 N S	Full match	No results	No results	No results	Full match	Full match	-0.25	115.046	116.053	[M+H]+1	0.867	124969	4	0	0	0				No matches found	No matches found	No matches found	No matches found	No matches found	No matches found	Multiple matches found	No matches found	+	No MS2				124969	2.2			2.2
FALSE			1-Isothiocyanatobutane	C5 H9 N S	Full match	No results	No results	No results	Full match	Full match	-0.38	115.046	116.053	[M+H]+1	0.806	107961	4	0	0	0				No matches found	No matches found	No matches found	No matches found	No matches found	No matches found	Multiple matches found	No matches found	+	No MS2				107961	6.5			6.5
FALSE			1-Hydroxymethyl-4-methyl-7-isopropenylaz	C15 H18 O	Full match	No results	No results	No results	Partial match	Full match	2.04	214.136	215.143	[M+H]+1	8.528	43462.7	18	0	0	0				No matches found	No matches found	No matches found	No matches found	No matches found	No matches found	No matches found	Multiple matches found	+	No MS2				43462.7	0.5			0.5
FALSE			1-Hydroxymethyl-4-methyl-7-isopropenylaz	C15 H18 O	Full match	No results	No results	No results	Partial match	Full match	0.61	214.136	215.143	[M+H]+1	7.041	29384.9	18	0	0	0				No matches found	No matches found	No matches found	No matches found	No matches found	No matches found	No matches found	Multiple matches found	+	No MS2		29384.9			2.2	2.2
FALSE			1-Hydroxymethyl-4-methyl-7-isopropenylaz	C15 H18 O	Full match	No results	No results	No results	Partial match	Full match	-0.24	214.136	215.143	[M+H]+1	4.998	59622.1	18	0	0	0				No matches found	No matches found	No matches found	No matches found	No matches found	No matches found	No matches found	Multiple matches found	+	No MS2		59622.1			0	0
FALSE			1-Heptyl-1H-imidazole	C10 H18 N2	Full match	No results	No results	No results	Full match	No results	1.6	166.147	167.155	[M+H]+1	13.551	119155	11	0	0	0				No matches found	No matches found	No matches found	No matches found	No matches found	No matches found	No matches found	No matches found	+	No MS2		119155			7.6	7.6
FALSE			1-Heptyl-1H-imidazole	C10 H18 N2	Full match	No results	No results	No results	Full match	No results	0.5	166.147	167.154	[M+H]+1	14.223	190697	11	0	0	0				No matches found	No matches found	No matches found	No matches found	No matches found	No matches found	No matches found	No matches found	+	No MS2			190697		3		3
FALSE			1-Ethyl-3-(2-fluorobenzyl)-1,3-dihydro-2H-benzimidazol-2-imine	C16 H16 F N3	Full match	No results	No results	No results	Full match	No results	0.36	269.133	270.14	[M+H]+1	13.713	111517	17	0	0	0				No matches found	No matches found	No matches found	No matches found	No matches found	No matches found	No matches found	No matches found	+	No MS2		111517		46492	4.9	2.2		4.9
FALSE			1-Ethyl-3-(2-fluorobenzyl)-1,3-dihydro-2H-benzimidazol-2-imine	C16 H16 F N3	Full match	No results	No results	No results	Full match	No results	0.01	269.133	270.14	[M+H]+1	13.791	92720.6	17	0	0	0				No matches found	No matches found	No matches found	No matches found	No matches found	No matches found	No matches found	No matches found	+	No MS2			92720.6		7.1		7.1
FALSE			1-Ethyl-3-(2-fluorobenzyl)-1,3-dihydro-2H-benzimidazol-2-imine	C16 H16 F N3	Full match	No results	No results	No results	Full match	No results	0.01	269.133	270.14	[M+H]+1	14.602	115913	17	0	0	0				No matches found	No matches found	No matches found	No matches found	No matches found	No matches found	No matches found	No matches found	+	No MS2				115913	0			0
FALSE			1-Ethyl-3-(2-fluorobenzyl)-1,3-dihydro-2H-benzimidazol-2-imine	C16 H16 F N3	Full match	No results	No results	No results	Full match	No results	-0.07	269.133	270.14	[M+H]+1	14.204	313971	17	0	0	0				No matches found	No matches found	No matches found	No matches found	No matches found	No matches found	No matches found	No matches found	+	No MS2		313971		102234	1.6	0.3		1.6
FALSE			1-Ethyl-1-methyl-3-(1,2,3-thiadiazol-5-yl)urea	C6 H10 N4 O S	Full match	No results	No results	No results	Full match	No results	0.8	186.058	187.065	[M+H]+1	8.579	3.19954e+06	1	0	0	0				No matches found	No matches found	No matches found	No matches found	No matches found	No matches found	No matches found	No matches found	+	No MS2		3.19954e+06			4.2	4.2
FALSE			1-Deoxy-1-(octylamino)hexitol	C14 H31 N O5	Full match	No results	No results	No results	Full match	No results	-0.15	293.22	294.227	[M+H]+1	8.461	123786	1	0	0	0				No matches found	No matches found	No matches found	No matches found	No matches found	No matches found	No matches found	No matches found	+	No MS2		101520		123786	5.4	5.4		3.8
FALSE			1-cyclopropyl-6-fluoro-8-methoxy-4-oxo-7-{[2-(tetradecylamino)ethyl]amino}-1,4-dihydroquinoline-3-carboxylic acid	C30 H46 F N3 O4	Full match	No results	No results	No results	Not the top hit	No match	1.31	531.348	532.355	[M+H]+1	13.505	1.35727e+06	11	0	0	0				No matches found	No matches found	No matches found	No matches found	No matches found	No matches found	No matches found	Multiple matches found	+	DDA for preferred ion	96.2683	832943	1.35727e+06		7.5	5	7.5
FALSE			1-Cycloheptyl-3-cyclohexylurea	C14 H26 N2 O	Full match	No results	No results	No results	Full match	No results	0.78	238.205	239.212	[M+H]+1	11.11	323967	42	0	0	0				No matches found	No matches found	No matches found	No matches found	No matches found	No matches found	No matches found	No matches found	+	No MS2		323967			6.3	6.3
FALSE			1-Benzyl-4-phenyl-1H-1,2,3-triazol-5-amine	C15 H14 N4	Full match	No results	No results	No results	Not the top hit	No match	-4.77	250.121	251.128	[M+H]+1	12.421	603772	214	0	0	0				No matches found	No matches found	No matches found	No matches found	No matches found	No matches found	Multiple matches found	Multiple matches found	+	No MS2		535545	603772	466271	5.5	5.5	3.9	5
FALSE			1-Aminopiperidine	C5 H12 N2	Full match	No results	No results	No results	Partial match	Full match	1.2	100.1	101.107	[M+H]+1	13.03	37075.9	5	0	0	0				No matches found	No matches found	No matches found	No matches found	No matches found	No matches found	Multiple matches found	No matches found	+	No MS2		37075.9			3.3	3.3
FALSE			17-methyloctadecanoylcarnitine	C26 H51 N O4	No results	No results	No results	No results	Partial match	Full match	0.93	441.382	442.389	[M+H]+1	13.688	60242.3	3	0	0	0				No matches found	No matches found	No matches found	No matches found	No matches found	No matches found	Multiple matches found	No matches found	+	No MS2				60242.3	2.2			2.2
FALSE			17-Deoxyestradiol	C18 H24 O	Full match	No results	No results	No results	Partial match	Full match	0.52	256.183	257.19	[M+H]+1	7.489	22751.2	9	0	0	0				No matches found	No matches found	No matches found	No matches found	No matches found	No matches found	Multiple matches found	No matches found	+	No MS2		22751.2			2.7	2.7
FALSE			17-Deoxyestradiol	C18 H24 O	Full match	No results	No results	No results	Partial match	Full match	-0.67	256.183	257.19	[M+H]+1	12.463	48489.9	9	0	0	0				No matches found	No matches found	No matches found	No matches found	No matches found	No matches found	Multiple matches found	No matches found	+	No MS2		48489.9			0	0
FALSE			17-Deoxyestradiol	C18 H24 O	Full match	No results	No results	No results	Partial match	Full match	-0.79	256.183	257.19	[M+H]+1	12.948	312174	9	0	0	0				No matches found	No matches found	No matches found	No matches found	No matches found	No matches found	Multiple matches found	No matches found	+	No MS2			312174		2.5		2.5
FALSE			14-Hydroxy-5,14-bis(hydroxymethyl)-5,9-dimethyltetracyclo[11.2.1.01,10.04,9]hexadecan-6-one	C20 H32 O4	No match	Invalid mass	No results	No results	No results	No results	297822	436.367	437.374	[M+H]+1	12.558	4.96241e+06	0	1	0	0	67.8	42.4		No matches found	No matches found	No matches found	No matches found	No matches found	No matches found	No matches found	No matches found	+	DDA for preferred ion	100	4.96241e+06	4.24214e+06	2.67877e+06	9.5	9.5	9.5	8
FALSE			13-Oxopodocarp-8(14)-EN-18-oicacid	C17 H24 O3	Full match	Full match	No results	No results	Not the top hit	Partial match	0.31	276.173	277.18	[M+H]+1	13.022	4.98842e+06	78	1	0	0	64.1	18.7		No matches found	No matches found	No matches found	No matches found	No matches found	No matches found	Multiple matches found	Multiple matches found	+	DDA for preferred ion	88.5155	4.51127e+06	4.98842e+06	4.07203e+06	8.9	7.8	8.9	8.4
FALSE			13-Oxopodocarp-8(14)-EN-18-oicacid	C17 H24 O3	Full match	Full match	No results	No results	Not the top hit	Partial match	0.3	276.173	277.18	[M+H]+1	11.325	4.01863e+06	78	2	0	0	67.5	18.8		No matches found	No matches found	No matches found	No matches found	No matches found	No matches found	Multiple matches found	Multiple matches found	+	DDA for preferred ion	84.7875	2.87563e+06	4.01863e+06	2.48158e+06	7.5	7.5	5.7	5.9
FALSE			13-Docosenamide	C22 H43 N O	Full match	No results	No results	No results	Partial match	Full match	-0.47	337.334	338.342	[M+H]+1	13.248	1.26223e+07	14	0	0	0				No matches found	No matches found	No matches found	No matches found	No matches found	No matches found	Single match found	No matches found	+	No MS2				1.26223e+07	2.9			2.9
FALSE			13-Docosenamide	C22 H43 N O	Full match	No results	No results	No results	Partial match	Full match	-1.01	337.334	338.341	[M+H]+1	15.307	3.31188e+06	14	0	0	0				No matches found	No matches found	No matches found	No matches found	No matches found	No matches found	Single match found	No matches found	+	No MS2			3.31188e+06		8		8
FALSE			12-Oxo-2,3-dinor-10,15-phytodienoic acid	C16 H24 O3	Full match	No results	No results	No results	Not the top hit	Full match	0.51	264.173	265.18	[M+H]+1	11.979	1.39856e+06	69	0	0	0				No matches found	No matches found	No matches found	No matches found	No matches found	No matches found	Multiple matches found	Multiple matches found	+	No MS2		1.08273e+06	1.0112e+06	1.39856e+06	3.7	2.8	2.8	3.7
FALSE			12-Aminolauric Acid	C12 H25 N O2	Full match	No results	No results	No results	Full match	No results	1.4	215.189	216.196	[M+H]+1	9.546	68499	21	0	0	0				No matches found	No matches found	No matches found	No matches found	No matches found	No matches found	No matches found	No matches found	+	No MS2			68499		3.3		3.3
FALSE			12-Aminododecanoic acid	C12 H25 N O2	Full match	Full match	No results	No results	Full match	No results	0.13	215.189	216.196	[M+H]+1	9.306	1.32232e+07	21	1	0	0	62.2	41.6		No matches found	No matches found	No matches found	No matches found	No matches found	No matches found	No matches found	No matches found	+	DDA for preferred ion	67.4474	1.18871e+07	1.32232e+07	1.12751e+07	9.5	9.5	9.5	9.5
FALSE			11Z-Eicosenoic acid	C20 H38 O2	Full match	No results	No results	No results	Partial match	Full match	0.32	310.287	311.295	[M+H]+1	14.058	218891	24	0	0	0				No matches found	No matches found	No matches found	No matches found	No matches found	No matches found	Multiple matches found	Multiple matches found	+	No MS2		218891			3.6	3.6
FALSE			11-nitro-1-undecene	C11 H21 N O2	Full match	No results	No results	No results	Not the top hit	Full match	0.84	199.157	200.165	[M+H]+1	14.224	215314	39	0	0	0				No matches found	No matches found	No matches found	No matches found	No matches found	No matches found	Single match found	Single match found	+	No MS2				215314	4.1			4.1
FALSE			11-nitro-1-undecene	C11 H21 N O2	Full match	No results	No results	No results	Not the top hit	Full match	0.65	199.157	200.165	[M+H]+1	8.673	578005	39	0	0	0				No matches found	No matches found	No matches found	No matches found	No matches found	No matches found	Single match found	Single match found	+	No MS2		544742	539546	578005	5	3.9	4.5	5
FALSE			11-nitro-1-undecene	C11 H21 N O2	Full match	No results	No results	No results	Not the top hit	Full match	0.53	199.157	200.165	[M+H]+1	6.594	35482.5	39	0	0	0				No matches found	No matches found	No matches found	No matches found	No matches found	No matches found	Single match found	Single match found	+	No MS2		35482.5			7.1	7.1
FALSE			11-Maleimidoundecanoic acid	C15 H23 N O4	Full match	No results	No results	No results	Not the top hit	Full match	-0.14	281.163	282.17	[M+H]+1	6.494	241442	93	0	0	0				No matches found	No matches found	No matches found	No matches found	No matches found	No matches found	Multiple matches found	Multiple matches found	+	No MS2		27346.3		241442	2.2	2.2		0.9
FALSE			11-Hydroxy-9-tridecenoic acid	C13 H24 O3	Full match	No results	No results	No results	Partial match	Full match	0.33	228.173	211.169	[M+H-H2O]+1	10.654	3.35589e+07	21	0	0	0				No matches found	No matches found	No matches found	No matches found	No matches found	No matches found	Multiple matches found	Multiple matches found	+	DDA for preferred ion	9.5489	3.24469e+07	3.35589e+07	3.15187e+07	9.5	9.5	9.5	9.5
FALSE			11-(4-Hydroxybutoxy)undecanehydrazide	C15 H32 N2 O3	Full match	No results	No results	No results	Full match	No results	-0.26	288.241	289.248	[M+H]+1	9.786	4.71788e+06	1	0	0	0				No matches found	No matches found	No matches found	No matches found	No matches found	No matches found	No matches found	No matches found	+	DDA for preferred ion	100	4.67602e+06	4.71788e+06	4.41468e+06	9.5	7.8	9.5	8.9
FALSE			11-(4-Hydroxybutoxy)undecanehydrazide	C15 H32 N2 O3	Full match	No results	No results	No results	Full match	No results	-0.54	288.241	289.248	[M+H]+1	8.586	348426	1	0	0	0				No matches found	No matches found	No matches found	No matches found	No matches found	No matches found	No matches found	No matches found	+	No MS2			348426		3		3
FALSE			10-Methylundecan-4-olide	C12 H22 O2	Full match	No results	No results	No results	Partial match	Full match	1.12	198.162	199.169	[M+H]+1	13.733	733684	55	0	0	0				No matches found	No matches found	No matches found	No matches found	No matches found	No matches found	Multiple matches found	Multiple matches found	+	DDA for preferred ion	3.19161	524314	733684	368007	6.3	3.4	5	6.3
FALSE			1-{1,3-Bis[(10Z)-10-octadecenoyloxy]-2-propanyl}-2,4,6-trimethylpyridinium	C47 H82 N O4	No results	No results	No results	No results	Full match	No results	-3.89	724.622	725.629	[M+H]+1	15.222	32119.9	1	0	0	0				No matches found	No matches found	No matches found	No matches found	No matches found	No matches found	No matches found	No matches found	+	No MS2			32119.9		0		0
FALSE			1-[4-(2-Hydroxyethyl)-1-piperazinyl]-3-[(2-methyl-2-butanyl)oxy]-2-propanol	C14 H30 N2 O3	Full match	No results	No results	No results	Full match	No results	-0.01	274.226	275.233	[M+H]+1	9.17	1.07105e+06	3	0	0	0				No matches found	No matches found	No matches found	No matches found	No matches found	No matches found	No matches found	No matches found	+	DDA for preferred ion	100	876056	1.07105e+06	894325	8.3	6.1	8.3	5.5
FALSE			1-[4-(2-Hydroxyethyl)-1-piperazinyl]-3-[(2-methyl-2-butanyl)oxy]-2-propanol	C14 H30 N2 O3	Full match	No results	No results	No results	Full match	No results	-0.18	274.226	275.233	[M+H]+1	7.363	836638	3	0	0	0				No matches found	No matches found	No matches found	No matches found	No matches found	No matches found	No matches found	No matches found	+	DDA for preferred ion	96.3418	836638	760557	799121	8.3	8.3	7.7	8.3
FALSE			1-[4-({4-[(3,5-Dimethyladamantan-1-yl)amino]butyl}amino)butyl]guanidine	C21 H41 N5	Full match	No results	No results	No results	Full match	No results	-3.99	363.335	364.342	[M+H]+1	14.059	4.15823e+06	3	0	0	0				No matches found	No matches found	No matches found	No matches found	No matches found	No matches found	No matches found	No matches found	+	DDA for preferred ion	95.1676	3.74941e+06	3.26419e+06	4.15823e+06	7.3	7.3	6.4	7.3
FALSE			1-[1-[[4-(3-phenyl-5-pyrimidin-2-yl-2-pyridyl)phenyl]methyl]-4-piperidyl]pyrazolo[3,4-d]pyrimidin-4-amine	C32 H29 N9	Full match	No results	No results	No results	Full match	No match	-3.92	539.252	270.634	[M+2H]+2	12.151	71063.5	2	0	0	0				No matches found	No matches found	No matches found	No matches found	No matches found	No matches found	Multiple matches found	Multiple matches found	+	No MS2				71063.5	6			6
FALSE			1-[(4-Ethoxyphenyl)amino]-3-methylpyrido[1,2-a]benzimidazole-4-carbonitrile	C21 H18 N4 O	Full match	No results	No results	No results	Full match	No match	-3.79	342.147	343.154	[M+H]+1	12.998	704861	190	0	0	0				No matches found	No matches found	No matches found	No matches found	No matches found	Single match found	Multiple matches found	Multiple matches found	+	No MS2		303917	704861	233791	7.4	7.4	3.9	5.2
FALSE			1,8-Naphthyridin-2(1H)-one	C8 H6 N2 O	Full match	No results	No results	No results	Partial match	Full match	0.48	146.048	147.055	[M+H]+1	6.694	44995	21	0	0	0				No matches found	No matches found	No matches found	No matches found	No matches found	No matches found	Multiple matches found	Single match found	+	No MS2				44995	1.1			1.1
FALSE			1,4-Diazabicyclo[2.2.2]octane	C6 H12 N2	Full match	No results	No results	No results	Full match	Full match	0.25	112.1	113.107	[M+H]+1	15.153	241515	20	0	0	0				No matches found	No matches found	No matches found	No matches found	No matches found	No matches found	Single match found	No matches found	+	No MS2		241515			5.2	5.2
FALSE			1,4-Diazabicyclo[2.2.2]octane	C6 H12 N2	Full match	No results	No results	No results	Full match	Full match	-0.22	112.1	113.107	[M+H]+1	15.398	136031	20	0	0	0				No matches found	No matches found	No matches found	No matches found	No matches found	No matches found	Single match found	No matches found	+	No MS2				136031	4.3			4.3
FALSE			1,4-Diazabicyclo[2.2.2]octane	C6 H12 N2	Full match	No results	No results	No results	Full match	Full match	-0.43	112.1	113.107	[M+H]+1	15.636	301665	20	0	0	0				No matches found	No matches found	No matches found	No matches found	No matches found	No matches found	Single match found	No matches found	+	No MS2				301665	2			2
FALSE			1,4-Bis[2-(cyclohexyloxy)ethyl]piperazine	C20 H38 N2 O2	Full match	No results	No results	No results	Full match	No results	0.34	338.293	339.301	[M+H]+1	12.228	239393	7	0	0	0				No matches found	No matches found	No matches found	No matches found	No matches found	No matches found	No matches found	No matches found	+	No MS2			239393		2		2
FALSE			1,4-Bis[2-(cyclohexyloxy)ethyl]piperazine	C20 H38 N2 O2	Full match	No results	No results	No results	Full match	No results	0.07	338.293	339.301	[M+H]+1	12.526	209060	7	0	0	0				No matches found	No matches found	No matches found	No matches found	No matches found	No matches found	No matches found	No matches found	+	No MS2			209060		2.5		2.5
FALSE			1,4'-Bipiperidine-1'-carboxylic acid	C11 H20 N2 O2	Full match	No results	No results	No results	Partial match	Full match	0.46	212.153	213.16	[M+H]+1	12.412	34515.8	68	0	0	0				No matches found	No matches found	No matches found	No matches found	No matches found	No matches found	Multiple matches found	Multiple matches found	+	No MS2			34515.8		2.2		2.2
FALSE			1,4'-Bipiperidine-1'-carboxylic acid	C11 H20 N2 O2	Full match	No results	No results	No results	Partial match	Full match	0.38	212.153	213.16	[M+H]+1	13.688	23544.9	68	0	0	0				No matches found	No matches found	No matches found	No matches found	No matches found	No matches found	Multiple matches found	Multiple matches found	+	No MS2				23544.9	3.8			3.8
FALSE			1,4'-Bipiperidine-1'-carboxylic acid	C11 H20 N2 O2	Full match	No results	No results	No results	Partial match	Full match	0.02	212.152	213.16	[M+H]+1	8.994	23922.7	68	0	0	0				No matches found	No matches found	No matches found	No matches found	No matches found	No matches found	Multiple matches found	Multiple matches found	+	No MS2				23922.7	2.7			2.7
FALSE			1,4'-Bipiperidine-1'-carboxylic acid	C11 H20 N2 O2	Full match	No results	No results	No results	Partial match	Full match	-0.05	212.152	213.16	[M+H]+1	13.082	35587.9	68	0	0	0				No matches found	No matches found	No matches found	No matches found	No matches found	No matches found	Multiple matches found	Multiple matches found	+	No MS2			35587.9		2.2		2.2
FALSE			1,4'-Bipiperidine-1'-carboxylic acid	C11 H20 N2 O2	Full match	No results	No results	No results	Partial match	Full match	-0.05	212.152	213.16	[M+H]+1	13.434	12668.3	68	0	0	0				No matches found	No matches found	No matches found	No matches found	No matches found	No matches found	Multiple matches found	Multiple matches found	+	No MS2		12668.3			6.5	6.5
FALSE			1,4-Anhydro-2,5-dideoxy-2-(dimethylamino)-5-[(methylsulfonyl)amino]-D-arabinitol	C8 H18 N2 O4 S	Full match	Full match	No results	No results	Partial match	Not the top hit	-1.16	238.098	239.106	[M+H]+1	1.216	1.60628e+08	6	3	0	0	97.1	9.9		No matches found	No matches found	No matches found	No matches found	No matches found	Single match found	Multiple matches found	No matches found	+	DDA for preferred ion	88.1015	1.59965e+08	1.60628e+08	1.41565e+08	9.5	9.5	9.5	9.5
FALSE			1,4,8,12-Tetrathiacyclopentadecan-10-ol	C11 H22 O S4	Full match	No results	No results	No results	Full match	No match	-3.18	298.054	299.062	[M+H]+1	1.669	5.39195e+06	1	0	0	0				No matches found	No matches found	No matches found	No matches found	No matches found	No matches found	Multiple matches found	No matches found	+	No MS2			5.39195e+06		1.3		1.3
FALSE			1,3-dibutyl-5-(diaminomethylidene)-1,3-diazinane-2,4,6-trione	C13 H22 N4 O3	Full match	No results	No results	No results	Full match	No match	-3.51	282.168	283.175	[M+H]+1	13.462	507615	53	0	0	0				No matches found	No matches found	No matches found	No matches found	No matches found	No matches found	Single match found	No matches found	+	No MS2		507615			1.2	1.2
FALSE			1,3(2H,4H)-Isoquinolinedione, 2-(2-(4-(2-methoxyphenyl)-1-piperazinyl)ethyl)-4,4-dimethyl-	C24 H29 N3 O3	Full match	No results	No results	No results	Full match	Full match	4.48	407.223	408.23	[M+H]+1	13.888	248328	289	0	0	0				No matches found	No matches found	No matches found	No matches found	No matches found	No matches found	Single match found	Multiple matches found	+	No MS2		159861		248328	5.2	5.2		4.1
FALSE			1,2-Dihydro-1,1,6-trimethylnaphthalene	C13 H16	Full match	No results	No results	No results	Full match	Full match	2.84	172.126	173.133	[M+H]+1	5.138	36940	2	0	0	0				No matches found	No matches found	No matches found	No matches found	No matches found	No matches found	Single match found	No matches found	+	No MS2			36940		2.2		2.2
FALSE			1,2-Dihydro-1,1,6-trimethylnaphthalene	C13 H16	Full match	No results	No results	No results	Full match	Full match	1.91	172.126	173.133	[M+H]+1	4.362	38347.3	2	0	0	0				No matches found	No matches found	No matches found	No matches found	No matches found	No matches found	Single match found	No matches found	+	No MS2			38347.3		1.1		1.1
FALSE			1,11-Undecanedicarboxylic acid	C13 H24 O4	Full match	No results	No results	No results	Not the top hit	Full match	0.33	244.168	245.175	[M+H]+1	9.791	769313	77	0	0	0				No matches found	No matches found	No matches found	No matches found	No matches found	No matches found	Multiple matches found	Multiple matches found	+	No MS2		720285	758300	769313	7.7	5	7.7	6.1
FALSE			1,11-Undecanedicarboxylic acid	C13 H24 O4	Full match	No results	No results	No results	Full match	Full match	0.29	244.168	245.175	[M+H]+1	12.91	674501	15	0	0	0				No matches found	No matches found	No matches found	No matches found	No matches found	No matches found	Multiple matches found	Multiple matches found	+	No MS2		674501	644363	538874	7.2	7.2	6.1	5
FALSE			1,11-Undecanedicarboxylic acid	C13 H24 O4	Full match	No results	No results	No results	Full match	Full match	0.13	244.167	245.175	[M+H]+1	10.842	474612	15	0	0	0				No matches found	No matches found	No matches found	No matches found	No matches found	No matches found	Multiple matches found	Multiple matches found	+	No MS2		474612	469509		4.5	3.9	4.5
FALSE			1-(Benzofuran-5-yl)-N-Methylpropan-2-aMine	C12 H15 N O	Full match	No results	No results	No results	Partial match	Full match	-0.27	189.115	190.123	[M+H]+1	6.362	42354.3	102	0	0	0				No matches found	No matches found	No matches found	No matches found	No matches found	No matches found	Multiple matches found	Multiple matches found	+	No MS2			42354.3		4.3		4.3
FALSE			1-(9-Hydroxybicyclo[3.3.1]non-2-yl)-1-methylpiperidinium	C15 H28 N O	No results	No results	No results	No results	Full match	No results	1.9	238.218	239.225	[M+H]+1	1.33	1.00373e+07	1	0	0	0				No matches found	No matches found	No matches found	No matches found	No matches found	No matches found	No matches found	No matches found	+	DDA for preferred ion	52.321	1.00373e+07	9.47721e+06	8.80703e+06	9.5	9.5	8.4	8.9
FALSE			1-(5-Methyl-2-thienyl)-N-(2-thienylmethyl)methanamine	C11 H13 N S2	Full match	No results	No results	No results	Full match	No match	0.26	223.049	224.056	[M+H]+1	13.55	571702	6	0	0	0				No matches found	No matches found	No matches found	No matches found	No matches found	No matches found	Multiple matches found	Multiple matches found	+	No MS2		450811	571702	205411	7.7	7.2	7.7	7.4
FALSE			1-(5-Acetyl-2-hydroxyphenyl)-3-methyl-1-butanone	C13 H16 O3	Full match	No results	No results	No results	Partial match	Full match	0.19	220.11	221.117	[M+H]+1	12.895	760010	94	0	0	0				No matches found	No matches found	No matches found	No matches found	No matches found	No matches found	Multiple matches found	Multiple matches found	+	No MS2			760010		3.4		3.4
FALSE			1-(4-Morpholinyl)-1-octadecanone	C22 H43 N O2	No results	No results	No results	No results	Full match	No results	0.13	353.329	354.337	[M+H]+1	12.347	359635	9	0	0	0				No matches found	No matches found	No matches found	No matches found	No matches found	No matches found	No matches found	No matches found	+	No MS2			359635		2.5		2.5
FALSE			1-(4-Morpholinyl)-1-octadecanone	C22 H43 N O2	Full match	No results	No results	No results	Full match	No results	0	353.329	354.337	[M+H]+1	14.409	355075	9	0	0	0				No matches found	No matches found	No matches found	No matches found	No matches found	No matches found	No matches found	No matches found	+	No MS2		355075		329917	4.1	4.1		2.5
FALSE			1-(4-Morpholinyl)-1-octadecanone	C22 H43 N O2	Full match	No results	No results	No results	Full match	No results	0	353.329	354.337	[M+H]+1	14.488	383122	9	0	0	0				No matches found	No matches found	No matches found	No matches found	No matches found	No matches found	No matches found	No matches found	+	No MS2		312787	383122		5.8	4.1	5.8
FALSE			1-(4-Fluorobenzyl)-1H-benzimidazol-2-amine	C14 H12 F N3	Full match	No results	No results	No results	Full match	No results	0.82	241.102	242.109	[M+H]+1	14.315	351287	18	0	0	0				No matches found	No matches found	No matches found	No matches found	No matches found	No matches found	No matches found	No matches found	+	No MS2		125277	351287		7.1	7.1	2.5
FALSE			1-(4-{(4S)-2-Imino-3-[(4-methylcyclohexyl)methyl]-4-imidazolidinyl}butyl)-3-[2-(3-methylphenyl)ethyl]-2-imidazolidinimine	C27 H44 N6	Full match	No results	No results	No results	Full match	No results	-2.08	452.362	453.369	[M+H]+1	11.217	269250	1	0	0	0				No matches found	No matches found	No matches found	No matches found	No matches found	No matches found	No matches found	No matches found	+	No MS2			269250	232774	7.4		7.4	5.8
FALSE			1-(3-Methoxypropyl)-3-(2-methyl-3-pentanyl)urea	C11 H24 N2 O2	Full match	No results	No results	No results	Full match	No results	0.45	216.184	217.191	[M+H]+1	7.378	2.61281e+06	19	0	0	0				No matches found	No matches found	No matches found	No matches found	No matches found	No matches found	No matches found	No matches found	+	DDA for preferred ion	70.4808	2.55783e+06	2.61281e+06	1.92367e+06	7.5	7	7.5	6.4
FALSE			1-(3,5-difluorobenzyl)pyrimidine-2(1H)-thione	C11 H8 F2 N2 S	Full match	No results	No results	No results	Full match	No match	-4.59	238.037	120.026	[M+2H]+2	14.818	1.57258e+06	1	0	0	0				No matches found	No matches found	No matches found	No matches found	No matches found	No matches found	Single match found	No matches found	+	No MS2			1.57258e+06		1.5		1.5
FALSE			1-(3,4-Dihydro-1(2H)-quinolinyl)-3-(phenylsulfonyl)-1-propanone	C18 H19 N O3 S	Full match	No results	No results	No results	Full match	No results	-1.29	329.108	330.115	[M+H]+1	13.3	210204	127	0	0	0				No matches found	No matches found	No matches found	No matches found	No matches found	No matches found	No matches found	No matches found	+	No MS2		175933	182577	210204	4.1	2	4.1	3.6
FALSE			1-(3,4-Difluorophenyl)-2-{[2-(4-methyl-1H-pyrazol-1-yl)ethyl]amino}ethanol	C14 H17 F2 N3 O	Full match	No results	No results	No results	Not the top hit	No match	-4.26	281.133	282.14	[M+H]+1	15.965	1.00591e+06	29	0	0	0				No matches found	No matches found	No matches found	No matches found	No matches found	No matches found	Single match found	No matches found	+	No MS2		1.00591e+06		977842	6.6	3.4		6.6
FALSE			1-(2-Cyclohexylethyl)-3-hydroxy-3-{[methyl(tetrahydro-2H-pyran-4-yl)amino]methyl}-2-piperidinone	C20 H36 N2 O3	Full match	No results	No results	No results	Full match	No results	0.2	352.273	353.28	[M+H]+1	10.354	427386	9	0	0	0				No matches found	No matches found	No matches found	No matches found	No matches found	No matches found	No matches found	No matches found	+	No MS2		427386	381271		5.2	4.7	5.2
FALSE			1-(2-chlorophenyl)-6,7-dimethoxy-1,4-dihydroisoquinolin-3(2H)-one	C17 H16 Cl N O3	No match	Invalid mass	No results	No results	No match	No match	8.02	317.084	359.118	[M+ACN+H]+1	10.649	2.94961e+06	236	5	0	0	84.2	9.2		No matches found	No matches found	No matches found	No matches found	No matches found	No matches found	No matches found	Single match found	+	DDA for preferred ion	100	2.94961e+06	2.90749e+06	2.65685e+06	6.4	5.9	5.9	6.4
FALSE			1-(2,6,6-Trimethyl-2-cyclohexen-1-yl)-1,6-heptadien-3-one	C16 H24 O	Full match	No results	No results	No results	Full match	Full match	0.44	232.183	233.19	[M+H]+1	13.426	462042	15	0	0	0				No matches found	No matches found	No matches found	No matches found	No matches found	No matches found	Single match found	No matches found	+	No MS2		438084	462042	381214	6.6	5	6.6	4.1
FALSE			1-(1-Propenylthio)propyl propyl disulfide	C9 H18 S3	Full match	No results	No results	No results	Partial match	Full match	-2.67	222.056	445.12	[2M+H]+1	15.713	3.10171e+06	1	0	0	0				No matches found	No matches found	No matches found	No matches found	No matches found	No matches found	Multiple matches found	Single match found	+	No MS2		909390		3.10171e+06	3.2	1.2		3.2
FALSE			1-(1-Piperidinyl)-1-decanone	C15 H29 N O	Full match	No results	No results	No results	Full match	No results	0.14	239.225	240.232	[M+H]+1	13.356	160756	15	0	0	0				No matches found	No matches found	No matches found	No matches found	No matches found	No matches found	No matches found	No matches found	+	No MS2		160756			2.5	2.5
FALSE			1-(1-Methoxy-1-methylethyl)-4-methylbenzene	C11 H16 O	Full match	No results	No results	No results	Partial match	Full match	1.42	164.12	165.128	[M+H]+1	13.587	20479	32	0	0	0				No matches found	No matches found	No matches found	No matches found	No matches found	No matches found	Multiple matches found	No matches found	+	No MS2				20479	2.7			2.7
FALSE			1-(1-Methoxy-1-methylethyl)-4-methylbenzene	C11 H16 O	Full match	No results	No results	No results	Partial match	Full match	1.23	164.12	165.128	[M+H]+1	13.424	18983.3	32	0	0	0				No matches found	No matches found	No matches found	No matches found	No matches found	No matches found	Multiple matches found	No matches found	+	No MS2				18983.3	6.5			6.5
FALSE			1-(1-Methoxy-1-methylethyl)-4-methylbenzene	C11 H16 O	Full match	No results	No results	No results	Partial match	Full match	0.77	164.12	165.128	[M+H]+1	11.54	3.40249e+06	32	0	0	0				No matches found	No matches found	No matches found	No matches found	No matches found	No matches found	Multiple matches found	No matches found	+	No MS2		3.40249e+06			3.7	3.7
FALSE			1-(1-Methoxy-1-methylethyl)-4-methylbenzene	C11 H16 O	Full match	No results	No results	No results	Partial match	Full match	0.12	164.12	165.127	[M+H]+1	13.663	28873.2	32	0	0	0				No matches found	No matches found	No matches found	No matches found	No matches found	No matches found	Multiple matches found	No matches found	+	No MS2				28873.2	2.7			2.7
FALSE			1-(1-Methoxy-1-methylethyl)-4-methylbenzene	C11 H16 O	Full match	No results	No results	No results	Partial match	Full match	-0.16	164.12	165.127	[M+H]+1	13.492	24251.2	32	0	0	0				No matches found	No matches found	No matches found	No matches found	No matches found	No matches found	Multiple matches found	No matches found	+	No MS2				24251.2	6.5			6.5
FALSE			{[Hydroxy(2-propyn-1-yloxy)phosphoryl]methyl}phosphonic acid	C4 H8 O6 P2	No results	No results	No results	No results	Full match	No results	-0.49	213.98	214.987	[M+H]+1	10.43	69339.6	1	0	0	0				No matches found	No matches found	No matches found	No matches found	No matches found	No matches found	No matches found	No matches found	+	No MS2		69339.6			0.5	0.5
FALSE			[8]-Shogaol	C17 H24 O3	Full match	No results	No results	No results	Full match	Full match	0.09	276.173	277.18	[M+H]+1	12.295	5.29156e+06	78	0	0	0				No matches found	No matches found	No matches found	No matches found	No matches found	No matches found	Multiple matches found	Multiple matches found	+	DDA for preferred ion	79.5348	4.93673e+06	5.29156e+06	5.23025e+06	9.5	8.9	9.5	7.8
FALSE			[2-Hydroxy-3-(4-morpholinyl)propyl]methylsulfamic acid	C8 H18 N2 O5 S	Full match	No results	No results	No results	Full match	No match	-0.17	254.094	255.101	[M+H]+1	1.228	1.05707e+06	2	0	0	0				No matches found	No matches found	No matches found	No matches found	No matches found	Multiple matches found	Multiple matches found	Multiple matches found	+	No MS2				1.05707e+06	8.3			8.3
FALSE			[1-(3-{[(3β)-3-Hydroxy-28-oxours-12-en-28-yl]oxy}propyl)-1H-pyrazol-4-yl]methyl (2β,3β,8α,18α)-2,3,24-trihydroxyurs-12-en-28-oate	C67 H104 N2 O8	No results	No results	No results	No results	Full match	No results	-3.39	1064.78	355.933	[M+3H]+3	14.649	31195	1	0	0	0				No matches found	No matches found	No matches found	No matches found	No matches found	No matches found	No matches found	No matches found	+	No MS2				31195	0.5			0.5
FALSE			[(2Z)-4-({(2Z)-4-[((2Z)-4-{[(2Z)-4-(Ethylamino)but-2-enyl]amino}but-2-enyl)amino]but-2-enyl}amino)but-2-enyl]ethylamine	C20 H39 N5	Full match	No results	No results	No results	Full match	No results	-3.77	349.319	350.327	[M+H]+1	14.191	622087	4	0	0	0				No matches found	No matches found	No matches found	No matches found	No matches found	No matches found	No matches found	No matches found	+	No MS2		622087			0.7	0.7
FALSE			[(2Z)-4-({(2Z)-4-[((2Z)-4-{[(2Z)-4-(Ethylamino)but-2-enyl]amino}but-2-enyl)amino]but-2-enyl}amino)but-2-enyl]ethylamine	C20 H39 N5	Full match	No results	No results	No results	Full match	No results	-3.77	349.319	350.327	[M+H]+1	15.036	204893	4	0	0	0				No matches found	No matches found	No matches found	No matches found	No matches found	No matches found	No matches found	No matches found	+	No MS2		204893			0.9	0.9
FALSE			[(2R,3S,6S)-3-amino-6-[2-[4-[(dimethylamino)methyl]-1-triazolyl]ethyl]-2-oxanyl]methanol	C13 H25 N5 O2	Full match	No results	No results	No results	Full match	No results	-4.4	283.2	284.207	[M+H]+1	13.706	5.02894e+07	6	0	0	0				No matches found	No matches found	No matches found	No matches found	No matches found	No matches found	No matches found	No matches found	+	DDA for preferred ion	96.2949	4.87785e+07		5.02894e+07	5.7	5.7		5.7
FALSE			[(2R,3S,6S)-3-amino-6-[2-[4-[(dimethylamino)methyl]-1-triazolyl]ethyl]-2-oxanyl]methanol	C13 H25 N5 O2	Full match	No results	No results	No results	Full match	No results	-4.64	283.2	284.207	[M+H]+1	15.861	4.67541e+06	6	0	0	0				No matches found	No matches found	No matches found	No matches found	No matches found	No matches found	No matches found	No matches found	+	DDA for preferred ion	52.9575	4.67541e+06			2.4	2.4
FALSE			[(2R,3S,6S)-3-amino-6-[2-[4-[(dimethylamino)methyl]-1-triazolyl]ethyl]-2-oxanyl]methanol	C13 H25 N5 O2	Full match	No results	No results	No results	Full match	No results	-4.86	283.199	284.207	[M+H]+1	15.697	2.50065e+06	6	0	0	0				No matches found	No matches found	No matches found	No matches found	No matches found	No matches found	No matches found	No matches found	+	DDA for preferred ion	48.4764		2.50065e+06		3.2		3.2
FALSE			[(2R,3S,6S)-3-amino-6-[2-[4-[(dimethylamino)methyl]-1-triazolyl]ethyl]-2-oxanyl]methanol	C13 H25 N5 O2	Full match	No results	No results	No results	Full match	No results	-4.96	283.199	284.207	[M+H]+1	14.754	3.14176e+06	6	0	0	0				No matches found	No matches found	No matches found	No matches found	No matches found	No matches found	No matches found	No matches found	+	No MS2				3.14176e+06	3.2			3.2
FALSE			[(2R,3R,4E,6E,9R,11R,12S,13S,14R)-12-{[3,6-Dideoxy-4-O-(2,6-dideoxy-3-C-methyl-α-L-ribo-hexopyranosyl)-3-(dimethylamino)-β-D-glucopyranosyl]oxy}-2-ethyl-14-hydroxy-5,9,13-trimethyl-8,16-dioxo-1 1-(2-phenoxyethyl)oxacyclohexadeca-4,6-dien-3-yl]methyl 6-deoxy-2,3-di-O-methyl-β-D-allopyranoside	C52 H83 N O17	No results	No results	No results	No results	Full match	No results	4.64	993.571	497.793	[M+2H]+2	11.707	126144	4	0	0	0				No matches found	No matches found	No matches found	No matches found	No matches found	No matches found	No matches found	No matches found	+	No MS2				126144	0			0
FALSE			(Z)-N,N-dipropyloctadec-9-enamide	C24 H47 N O	Full match	No results	No results	No results	Full match	No results	-0.11	365.366	366.373	[M+H]+1	15.324	4.70479e+06	7	0	0	0				No matches found	No matches found	No matches found	No matches found	No matches found	No matches found	No matches found	No matches found	+	DDA for preferred ion	100	3.39618e+06	4.70479e+06	1.9299e+06	6.4	5.9	3.5	6.4
FALSE			(Z)-5-((5-fluoro-2-oxoindolin-3-ylidene)methyl)-2,4-dimethyl-1H-pyrrole-3-carboxylic acid	C16 H13 F N2 O3	Full match	No results	No results	No results	Full match	No results	-3.59	300.09	301.097	[M+H]+1	12.131	714888	49	0	0	0				No matches found	No matches found	No matches found	No matches found	No matches found	No matches found	No matches found	No matches found	+	No MS2		707818	710098	714888	6.6	6.6	6.6	6.6
FALSE			(Z)-4-Heptenal	C7 H12 O	Full match	No results	No results	No results	Partial match	Full match	0.07	112.089	113.096	[M+H]+1	6.213	2.63936e+07	18	0	0	0				No matches found	No matches found	No matches found	No matches found	No matches found	No matches found	Multiple matches found	Single match found	+	No MS2			2.63936e+07		3.5		3.5
FALSE			(Z)-3-hydroxydodec-5-enoic acid	C12 H22 O3	Full match	Full match	No results	No results	Partial match	Partial match	0.65	214.157	197.154	[M+H-H2O]+1	9.949	5.08052e+06	31	2	0	0	85.2	80.5		No matches found	No matches found	No matches found	No matches found	No matches found	No matches found	Multiple matches found	Multiple matches found	+	DDA for other ion	67.1569	4.8974e+06	5.08052e+06	4.47219e+06	6.7	6.7	6.2	5.1
FALSE			(S)-3-Octanol glucoside	C14 H28 O6	Full match	No results	No results	No results	Not the top hit	Full match	0	292.189	293.196	[M+H]+1	9.189	1.94057e+06	184	0	0	0				No matches found	No matches found	No matches found	No matches found	No matches found	No matches found	Multiple matches found	No matches found	+	DDA for preferred ion	92.2498	1.8808e+06	1.94057e+06	1.41928e+06	7.5	7	7.5	7.5
FALSE			(S)-10,16-Dihydroxyhexadecanoic acid	C16 H32 O4	Full match	No results	No results	No results	Not the top hit	Full match	0.26	288.23	306.264	[M+NH4]+1	11.834	1.11644e+06	40	0	0	0				No matches found	No matches found	No matches found	No matches found	No matches found	No matches found	Multiple matches found	No matches found	+	DDA for other ion	100	1.11644e+06	946978		8.6	8.6	7.2
FALSE			(R)-3-Hydroxy-5-phenylpentanoic acid	C11 H14 O3	Full match	No results	No results	No results	Partial match	Full match	0.66	194.094	195.102	[M+H]+1	13.063	491960	104	0	0	0				No matches found	No matches found	No matches found	No matches found	No matches found	No matches found	Multiple matches found	Multiple matches found	+	No MS2		491960		472148	6.6	4.5		6.6
FALSE			(E)-N-(4-Benzyl-1-piperazinyl)-1-(4-fluorophenyl)methanimine	C18 H20 F N3	Full match	No results	No results	No results	Full match	No results	0.15	297.164	298.171	[M+H]+1	14.03	78685.7	18	0	0	0				No matches found	No matches found	No matches found	No matches found	No matches found	No matches found	No matches found	No matches found	+	No MS2			78685.7		6.5		6.5
FALSE			(E)-N-(4-Benzyl-1-piperazinyl)-1-(4-fluorophenyl)methanimine	C18 H20 F N3	Full match	No results	No results	No results	Full match	No results	0.05	297.164	298.171	[M+H]+1	14.24	29027.9	18	0	0	0				No matches found	No matches found	No matches found	No matches found	No matches found	No matches found	No matches found	No matches found	+	No MS2		29027.9			5.4	5.4
FALSE			(E)-2-octenal	C8 H14 O	Full match	No results	No results	No results	Not the top hit	Full match	0.65	126.105	127.112	[M+H]+1	12.464	2.78318e+06	23	0	0	0				No matches found	No matches found	No matches found	No matches found	No matches found	No matches found	Multiple matches found	Multiple matches found	+	No MS2				2.78318e+06	3.7			3.7
FALSE			(E)-2-octenal	C8 H14 O	Full match	No results	No results	No results	Not the top hit	Full match	0.11	126.104	127.112	[M+H]+1	14.603	31531.9	23	0	0	0				No matches found	No matches found	No matches found	No matches found	No matches found	No matches found	Multiple matches found	Multiple matches found	+	No MS2				31531.9	0.5			0.5
FALSE			(E)-2-(4-Methylpent-3-en-1-yl)-6-oxohept-2-enoic acid	C13 H20 O3	No match	Invalid mass	No results	No results	No match	No match	75963.6	241.168	242.175	[M+H]+1	8.561	1.88155e+06	49	1	0	0	62	56.3		No matches found	No matches found	No matches found	No matches found	No matches found	No matches found	Single match found	Multiple matches found	+	DDA for preferred ion	92.6659	1.67422e+06	1.79106e+06	1.88155e+06	8	6.4	8	5.9
FALSE			(9Z,11E,13E,15Z)-4-Oxo-9,11,13,15-octadecatetraenoic acid	C18 H26 O3	Full match	No results	No results	No results	Partial match	Full match	0.31	290.188	291.196	[M+H]+1	12.536	926861	83	0	0	0				No matches found	No matches found	No matches found	No matches found	No matches found	No matches found	Multiple matches found	Multiple matches found	+	No MS2		823066	926861	638424	7.7	6.1	7.7	7.7
FALSE			(9Z)-N-[(2R)-1-hydroxypropan-2-yl]octadec-9-enamide	C21 H41 N O2	Full match	No results	No results	No results	Full match	No results	-0.52	339.314	340.321	[M+H]+1	14.056	161464	9	0	0	0				No matches found	No matches found	No matches found	No matches found	No matches found	No matches found	No matches found	No matches found	+	No MS2		161464			4.7	4.7
FALSE			(6E,8E)-4,6,8-Megastigmatriene	C13 H20	Full match	No results	No results	No results	Partial match	Full match	0.63	176.157	177.164	[M+H]+1	13.187	786231	2	0	0	0				No matches found	No matches found	No matches found	No matches found	No matches found	No matches found	Multiple matches found	Multiple matches found	+	No MS2		679112	718566	786231	5.5	3.9	5.5	3.9
FALSE			(5α,6Z)-8-Methyl-6-([1,3]thiazolo[4,5-b]quinoxalin-2-ylhydrazono)cholestane	C37 H53 N5 S	Full match	No results	No results	No results	Full match	No match	3.63	599.404	600.412	[M+H]+1	13.064	127583	1	0	0	0				No matches found	No matches found	No matches found	No matches found	No matches found	No matches found	No matches found	Multiple matches found	+	No MS2		127583			2.2	2.2
FALSE			(5Z,7E)-9,10-Secocholesta-3,5,7,10-tetraene	C27 H42	Full match	No results	No results	No results	Full match	No results	0.31	366.329	367.336	[M+H]+1	15.246	1.38135e+06	1	0	0	0				No matches found	No matches found	No matches found	No matches found	No matches found	No matches found	No matches found	No matches found	+	No MS2		1.27192e+06		1.38135e+06	3.2	1		3.2
FALSE			(5Z,7E)-9,10-Seco-5,7,10(19)-cholestatriene	C27 H44	Full match	No results	No results	No results	Full match	Full match	0.54	368.344	369.352	[M+H]+1	13.843	1.22794e+06	1	0	0	0				No matches found	No matches found	No matches found	No matches found	No matches found	No matches found	Single match found	No matches found	+	No MS2				1.22794e+06	3.7			3.7
FALSE			(5-Chloro-2-methylphenyl){(3R,4R)-3-(hydroxymethyl)-4-[(4-methyl-1,4-diazepan-1-yl)methyl]-1-pyrrolidinyl}methanone	C20 H30 Cl N3 O2	Full match	No results	No results	No results	Full match	No match	-0.81	379.202	380.21	[M+H]+1	15.581	119830	15	0	0	0				No matches found	No matches found	No matches found	No matches found	No matches found	No matches found	Single match found	No matches found	+	No MS2				119830	1.6			1.6
FALSE			(4S,7R,8S,9S,13Z,14aS,17aS)-4,8-Dihydroxy-5,5,7,9,13,17-hexamethyl-16-(5-methyl-2-pyridinyl)-4,5,8,9,10,11,12,14a,15,17a-decahydrocyclopenta[b]oxacyclohexadecine-2,6(3H,7H)-dione	C30 H43 N O5	Full match	No results	No results	No results	Full match	No results	-0.57	497.314	530.347	[M+H+MeOH]+1	13.806	1.68558e+07	20	0	0	0				No matches found	No matches found	No matches found	No matches found	No matches found	No matches found	No matches found	No matches found	+	DDA for other ion	100	3.85505e+06	1.68558e+07	4.64482e+06	10	10	8.4	9.5
FALSE			(4S,4′S)-2,2′-(2,2-Propanediyl)bis(4-isopropyl-4,5-dihydro-1,3-oxazole)	C15 H26 N2 O2	Full match	No results	No results	No results	Full match	No results	0.31	266.2	267.207	[M+H]+1	15.012	18622.2	96	0	0	0				No matches found	No matches found	No matches found	No matches found	No matches found	No matches found	No matches found	No matches found	+	No MS2			18622.2		0		0
FALSE			(4E,6Z,8S,9S,10E,12S,14S,16R)-19-(Allylamino)-8,14-dimethoxy-4,10,12,16-tetramethyl-3,13,20,22-tetraoxo-2-azabicyclo[16.3.1]docosa-1(21),4,6,10,18-pentaen-9-yl carbamate	C31 H41 N3 O8	Full match	No results	No results	No results	Full match	No results	0.42	583.29	584.297	[M+H]+1	12.738	2.87721e+06	22	0	0	0				No matches found	No matches found	No matches found	No matches found	No matches found	No matches found	No matches found	No matches found	+	DDA for preferred ion	100	2.53874e+06	1.15606e+06	2.87721e+06	8	5.3	8	5.9
FALSE			(4E)-3-Hydroxyhex-4-enoylcarnitine	C13 H23 N O5	Full match	No results	No results	No results	Partial match	Full match	0.06	273.158	274.165	[M+H]+1	7.373	23505.1	12	0	0	0				No matches found	No matches found	No matches found	No matches found	No matches found	No matches found	Multiple matches found	Single match found	+	No MS2		23505.1			2.7	2.7
FALSE			(4E)-3-Hydroxyhex-4-enoylcarnitine	C13 H23 N O5	Full match	No results	No results	No results	Partial match	Full match	-0.61	273.157	274.165	[M+H]+1	14.835	74466.3	12	0	0	0				No matches found	No matches found	No matches found	No matches found	No matches found	No matches found	Multiple matches found	Single match found	+	No MS2				74466.3	2.2			2.2
FALSE			(4aS,5S,6S,8aS)-2-Dodecyl-5,8a-dimethyldecahydro-6-isoquinolinol	C23 H45 N O	Full match	No results	No results	No results	Full match	No results	0.17	351.35	352.357	[M+H]+1	13.08	2.50652e+06	4	0	0	0				No matches found	No matches found	No matches found	No matches found	No matches found	No matches found	No matches found	No matches found	+	No MS2			2.50652e+06		3.2		3.2
FALSE			(3β,5β,14β,17β)-17-{[(2-Aminoethoxy)amino]methyl}androstane-3,14-diol	C22 H40 N2 O3	Full match	No results	No results	No results	Full match	No results	0.27	380.304	381.311	[M+H]+1	11.078	1.9067e+06	6	0	0	0				No matches found	No matches found	No matches found	No matches found	No matches found	No matches found	No matches found	No matches found	+	DDA for preferred ion	100	1.9067e+06	1.70599e+06	991253	8	8	8	7.7
FALSE			(3β,5β,14β,17β)-17-{[(2-Aminoethoxy)amino]methyl}androstane-3,14-diol	C22 H40 N2 O3	Full match	No results	No results	No results	Full match	No results	0.1	380.304	381.311	[M+H]+1	11.237	1.98116e+06	6	0	0	0				No matches found	No matches found	No matches found	No matches found	No matches found	No matches found	No matches found	No matches found	+	DDA for preferred ion	100	1.98116e+06	1.80572e+06	1.05186e+06	8.3	7.5	7.5	8.3
FALSE			(3β,5α,6β)-6-[(4-Aminobutyl)amino]cholestane-3,5-diol	C31 H58 N2 O2	Full match	No results	No results	No results	Full match	No results	0.44	490.45	491.457	[M+H]+1	13.512	966806	2	0	0	0				No matches found	No matches found	No matches found	No matches found	No matches found	No matches found	No matches found	No matches found	+	No MS2		864135	966806	430002	3.9	3.9	3.9	2.8
FALSE			(3β,5α,6β)-6-[(4-Aminobutyl)amino]cholestane-3,5-diol	C31 H58 N2 O2	Full match	No results	No results	No results	Full match	No results	0.16	490.45	491.457	[M+H]+1	15.152	366440	2	0	0	0				No matches found	No matches found	No matches found	No matches found	No matches found	No matches found	No matches found	No matches found	+	No MS2		360170	366440		6.8	6.8	2
FALSE			(3β,5α,6β)-6-[(4-Aminobutyl)amino]cholest-7-ene-3,5-diol	C31 H56 N2 O2	Full match	No results	No results	No results	Full match	No results	-0.6	488.434	489.441	[M+H]+1	14.349	59676.7	2	0	0	0				No matches found	No matches found	No matches found	No matches found	No matches found	No matches found	No matches found	No matches found	+	No MS2			59676.7		3.8		3.8
FALSE			(3α,5β,12α)-N-[(1R,2R)-1,3-dihydroxy-1-phenylpropan-2-yl]-3,7,12-trihydroxycholan-24-amide	C33 H51 N O6	Full match	No results	No results	No results	Full match	No results	0.46	557.372	558.379	[M+H]+1	13.799	189302	11	0	0	0				No matches found	No matches found	No matches found	No matches found	No matches found	No matches found	No matches found	No matches found	+	No MS2			189302	167018	3.6		3.6	3
FALSE			(3α,4α,5α,8α,9β,11α,13α,14β,16β,17Z)-21-(Hexadecylamino)-3,11-dihydroxy-4,8,14-trimethyl-21-oxo-18-norcholesta-17,24-dien-16-yl acetate	C47 H81 N O5	No results	No results	No results	No results	Full match	No results	2.84	739.614	740.621	[M+H]+1	13.609	52513.9	1	0	0	0				No matches found	No matches found	No matches found	No matches found	No matches found	No matches found	No matches found	No matches found	+	No MS2		52513.9			3.3	3.3
FALSE			(3α,4α,5α,8α,9β,11α,13α,14β,16β,17Z)-21-(Hexadecylamino)-3,11-dihydroxy-4,8,14-trimethyl-21-oxo-18-norcholesta-17,24-dien-16-yl acetate	C47 H81 N O5	Full match	No results	No results	No results	Full match	No results	-0.05	739.611	740.619	[M+H]+1	14.74	28283.2	1	0	0	0				No matches found	No matches found	No matches found	No matches found	No matches found	No matches found	No matches found	No matches found	+	No MS2		28283.2			2.2	2.2
FALSE			(3α,4α,5α,8α,9β,11α,13α,14β,16β,17Z)-21-(Hexadecylamino)-3,11-dihydroxy-4,8,14-trimethyl-21-oxo-18-norcholesta-17,24-dien-16-yl acetate	C47 H81 N O5	No results	No results	No results	No results	Full match	No results	-0.79	739.611	740.618	[M+H]+1	13.553	46829.9	1	0	0	0				No matches found	No matches found	No matches found	No matches found	No matches found	No matches found	No matches found	No matches found	+	No MS2		46829.9			0.5	0.5
FALSE			(3α,4α,5α,8α,9β,11α,13α,14β,16β,17Z)-21-(Hexadecylamino)-3,11-dihydroxy-4,8,14-trimethyl-21-oxo-18-norcholesta-17,24-dien-16-yl acetate	C47 H81 N O5	No results	No results	No results	No results	Full match	No results	-0.88	739.611	740.618	[M+H]+1	15.512	31461.1	1	0	0	0				No matches found	No matches found	No matches found	No matches found	No matches found	No matches found	No matches found	No matches found	+	No MS2		31461.1			2.7	2.7
FALSE			(3α,4α,5α,8α,9β,11α,13α,14β,16β,17Z)-21-(Hexadecylamino)-3,11-dihydroxy-4,8,14-trimethyl-21-oxo-18-norcholesta-17,24-dien-16-yl acetate	C47 H81 N O5	No results	No results	No results	No results	Full match	No results	-1.39	739.61	740.618	[M+H]+1	12.94	46635	1	0	0	0				No matches found	No matches found	No matches found	No matches found	No matches found	No matches found	No matches found	No matches found	+	No MS2			28467.7	46635	7.6		7.6	4.3
FALSE			(3α,4α,5α,8α,9β,11α,13α,14β,16β,17Z)-21-(Hexadecylamino)-3,11-dihydroxy-4,8,14-trimethyl-21-oxo-18-norcholesta-17,24-dien-16-yl acetate	C47 H81 N O5	No results	No results	No results	No results	Full match	No results	-2.2	739.61	740.617	[M+H]+1	14.705	28062.4	1	0	0	0				No matches found	No matches found	No matches found	No matches found	No matches found	No matches found	No matches found	No matches found	+	No MS2			28062.4		1.6		1.6
FALSE			(3S)-7-(Benzylsulfanyl)-6-methoxy-3-[(5R)-4-methoxy-6-methyl-5,6,7,8-tetrahydro[1,3]dioxolo[4,5-g]isoquinolin-5-yl]-2-benzofuran-1(3H)-one	C28 H27 N O6 S	Full match	No results	No results	No results	Full match	No match	-1.32	505.155	274.098	[M+ACN+2H]+2	11.443	1.78181e+06	17	0	0	0				No matches found	No matches found	No matches found	No matches found	No matches found	No matches found	Single match found	No matches found	+	DDA for other ion	81.4285			1.78181e+06	8.6			8.6
FALSE			(3R,7R)-1,3,7-Octanetriol	C8 H18 O3	Full match	No results	No results	No results	Partial match	Full match	0.1	162.126	163.133	[M+H]+1	8.149	7.96215e+06	5	0	0	0				No matches found	No matches found	No matches found	No matches found	No matches found	No matches found	Multiple matches found	No matches found	+	DDA for preferred ion	34.3632	7.2447e+06	7.96215e+06	7.56978e+06	8.4	8.4	8.4	7.8
FALSE			(3R,5R)-3,5-dihydroxydecanoic acid	C10 H20 O4	Full match	No results	No results	No results	Partial match	Full match	0.19	204.136	205.144	[M+H]+1	10.355	1.59787e+06	8	0	0	0				No matches found	No matches found	No matches found	No matches found	No matches found	No matches found	Multiple matches found	Single match found	+	DDA for preferred ion	39.5625	1.59787e+06	1.38958e+06	1.55646e+06	8.6	7	8.6	6.4
FALSE			(3R,4S,5R,6S,7S,10S,11R,12R,13R,14R)-10,12-Dihydroxy-3,5,7,11,13,14-hexamethyl-9-methylene-2-oxo-6-{[3,4,6-trideoxy-3-(dimethylamino)-β-D-xylo-hexopyranosyl]oxy}oxacyclotetradecan-4-yl 2,6-dideoxy- 3-O-methyl-α-L-arabino-hexopyranoside	C35 H63 N O11	Full match	No results	No results	No results	Full match	No results	-4.04	673.437	674.445	[M+H]+1	11.84	294787	5	0	0	0				No matches found	No matches found	No matches found	No matches found	No matches found	No matches found	No matches found	No matches found	+	No MS2		294787	252526		3.6	2.5	3.6
FALSE			(3R,3aR)-3a-Methyl-3-[(2R)-6-methyl-2-heptanyl]-2,3,3a,4,5,6-hexahydro-1H-indene	C18 H32	Full match	No results	No results	No results	Full match	No results	0.36	248.25	249.258	[M+H]+1	12.701	748467	1	0	0	0				No matches found	No matches found	No matches found	No matches found	No matches found	No matches found	No matches found	No matches found	+	No MS2		748467			2.8	2.8
FALSE			(3-Methyl-2-butenyl)-benzene	C11 H14	Full match	No results	No results	No results	Partial match	Full match	-0.04	146.11	147.117	[M+H]+1	9.13	1.10024e+06	2	0	0	0				No matches found	No matches found	No matches found	No matches found	No matches found	No matches found	Multiple matches found	No matches found	+	No MS2				1.10024e+06	2.6			2.6
FALSE			(3'-hydroxybutan-20-yl)5-oxopyrrolidine-2-carboxylate	C9 H15 N O4	Full match	No results	No results	No results	Partial match	Full match	-0.35	201.1	202.107	[M+H]+1	12.93	15952.5	33	0	0	0				No matches found	No matches found	No matches found	No matches found	No matches found	No matches found	No matches found	Single match found	+	No MS2				15952.5	3.3			3.3
FALSE			(3-AMINOPROPYL)DIPHENYLPHOSPHINE	C15 H18 N P	Full match	No results	No results	No results	Full match	No results	-0.1	243.118	244.125	[M+H]+1	14.477	57883.7	8	0	0	0				No matches found	No matches found	No matches found	No matches found	No matches found	No matches found	No matches found	No matches found	+	No MS2		57883.7			5.4	5.4
FALSE			(3-AMINOPROPYL)DIPHENYLPHOSPHINE	C15 H18 N P	Full match	No results	No results	No results	Full match	No results	-0.22	243.118	244.125	[M+H]+1	15.965	536689	8	0	0	0				No matches found	No matches found	No matches found	No matches found	No matches found	No matches found	No matches found	No matches found	+	No MS2				536689	4.5			4.5
FALSE			(3-AMINOPROPYL)DIPHENYLPHOSPHINE	C15 H18 N P	Full match	No results	No results	No results	Full match	No results	-0.63	243.118	244.125	[M+H]+1	14.552	193180	8	0	0	0				No matches found	No matches found	No matches found	No matches found	No matches found	No matches found	No matches found	No matches found	+	No MS2		193180	156043		2.5	2	2.5
FALSE			(3-AMINOPROPYL)DIPHENYLPHOSPHINE	C15 H18 N P	Full match	No results	No results	No results	Full match	No results	-1.4	243.117	244.125	[M+H]+1	15.085	525963	14	0	0	0				No matches found	No matches found	No matches found	No matches found	No matches found	No matches found	No matches found	No matches found	+	No MS2			525963	409942	3.4		3.4	1.4
FALSE			(3-AMINOPROPYL)DIPHENYLPHOSPHINE	C15 H18 N P	Full match	No results	No results	No results	Full match	No results	-1.48	243.117	244.125	[M+H]+1	15.263	297440	14	0	0	0				No matches found	No matches found	No matches found	No matches found	No matches found	No matches found	No matches found	No matches found	+	No MS2			297440		0.3		0.3
FALSE			(2β,3α,5α,17β)-2-(1-Piperazinyl)androstane-3,17-diol	C23 H40 N2 O2	Full match	No results	No results	No results	Full match	No results	-0.18	376.309	377.316	[M+H]+1	10.955	2.48469e+06	13	0	0	0				No matches found	No matches found	No matches found	No matches found	No matches found	No matches found	No matches found	No matches found	+	DDA for preferred ion	100	2.31953e+06	2.48469e+06	2.33462e+06	4.2	2.6	4.2	4.2
FALSE			(2Z,4E)-3-methyl-2,4-decadienoic acid	C11 H18 O2	Full match	No results	No results	No results	Partial match	Full match	0.51	182.131	200.165	[M+NH4]+1	9.169	1.58907e+07	28	0	0	0				No matches found	No matches found	No matches found	No matches found	No matches found	No matches found	Multiple matches found	Multiple matches found	+	DDA for other ion	51.9585	1.48078e+07	1.58907e+07	1.40094e+07	9.5	9.5	8.9	8.9
FALSE			(2Z)-6-Hydroxynon-2-enoylcarnitine	C16 H29 N O5	Full match	No results	No results	No results	Partial match	Full match	-0.18	315.205	316.212	[M+H]+1	12.877	30933.6	5	0	0	0				No matches found	No matches found	No matches found	No matches found	No matches found	No matches found	Multiple matches found	No matches found	+	No MS2			30933.6		2.7		2.7
FALSE			(2Z)-2-(Hydroxyimino)-2-(2-methyl-1,3-thiazol-4-yl)acetamide	C6 H7 N3 O2 S	Full match	No results	No results	No results	Full match	No match	-3.36	185.025	223.988	[M+K]+1	15.968	7.05059e+06	4	0	0	0				No matches found	No matches found	No matches found	No matches found	No matches found	No matches found	No matches found	Multiple matches found	+	DDA for other ion	75.4218	6.25329e+06	6.06132e+06	7.05059e+06	8.4	8.4	8.4	7.8
FALSE			(2S,3S,4R)-2-(4-Butyl-1H-1,2,3-triazol-1-yl)-1,3,4-octadecanetriol	C24 H47 N3 O3	Full match	No results	No results	No results	Full match	No results	-0.11	425.362	426.369	[M+H]+1	11.085	431324	1	0	0	0				No matches found	No matches found	No matches found	No matches found	No matches found	No matches found	No matches found	No matches found	+	No MS2		431324	101054	218335	7.4	6.1	3.8	7.4
FALSE			(2S,3S,4R)-2-(4-Butyl-1H-1,2,3-triazol-1-yl)-1,3,4-octadecanetriol	C24 H47 N3 O3	Full match	No results	No results	No results	Full match	No results	-0.32	425.362	426.369	[M+H]+1	11.229	483280	1	0	0	0				No matches found	No matches found	No matches found	No matches found	No matches found	No matches found	No matches found	No matches found	+	No MS2		483280	448957		6.1	5.5	6.1
FALSE			(2S,2′R)-2,2′-(1,2-Ethanediyldiimino)bis(4-methyl-1-pentanol)	C14 H32 N2 O2	Full match	No results	No results	No results	Full match	No results	0.1	260.246	261.254	[M+H]+1	9.314	485337	1	0	0	0				No matches found	No matches found	No matches found	No matches found	No matches found	No matches found	No matches found	No matches found	+	No MS2		438969	485337	426362	8.5	8.3	6.6	8.5
FALSE			(2S)-2-{[9-(4-Biphenylylmethyl)-2-(1-naphthylamino)-9H-purin-6-yl]amino}-3-phenyl-1-propanol	C37 H32 N6 O	Full match	No results	No results	No results	Full match	No match	-1.13	576.263	577.27	[M+H]+1	11.443	159026	3	0	0	0				No matches found	No matches found	No matches found	No matches found	No matches found	No matches found	No matches found	Multiple matches found	+	No MS2				159026	4.7			4.7
FALSE			(2R,5S)-5-amino-2,7-dimethyl-N-{(2S)-3-methyl-1-[(3-methylbutyl)amino]-1-oxobutan-2-yl}-4-oxooctanamide	C20 H39 N3 O3	Full match	No results	No results	No results	Full match	No results	0.31	369.299	370.307	[M+H]+1	9.322	2.06285e+06	2	0	0	0				No matches found	No matches found	No matches found	No matches found	No matches found	No matches found	No matches found	No matches found	+	DDA for preferred ion	100	2.06285e+06	1.54864e+06	922359	8.6	8.6	8	8.3
FALSE			(2R,4S,5S)-5-Amino-N-butyl-6-[3-(4,4-dimethylpentyl)cyclohexyl]-4-hydroxy-2-methylhexanamide	C24 H48 N2 O2	Full match	No results	No results	No results	Full match	No results	1.05	396.372	397.379	[M+H]+1	14.586	63167.7	4	0	0	0				No matches found	No matches found	No matches found	No matches found	No matches found	No matches found	No matches found	No matches found	+	No MS2			63167.7		4.9		4.9
FALSE			(2R,4S,5S)-5-Amino-N-butyl-6-[3-(4,4-dimethylpentyl)cyclohexyl]-4-hydroxy-2-methylhexanamide	C24 H48 N2 O2	Full match	No results	No results	No results	Full match	No results	0.67	396.372	397.379	[M+H]+1	13.478	79501.6	4	0	0	0				No matches found	No matches found	No matches found	No matches found	No matches found	No matches found	No matches found	No matches found	+	No MS2			79501.6		6.5		6.5
FALSE			(2R,4S,5S)-5-Amino-N-butyl-6-[3-(4,4-dimethylpentyl)cyclohexyl]-4-hydroxy-2-methylhexanamide	C24 H48 N2 O2	Full match	No results	No results	No results	Full match	No results	0.36	396.372	397.379	[M+H]+1	14.265	142500	4	0	0	0				No matches found	No matches found	No matches found	No matches found	No matches found	No matches found	No matches found	No matches found	+	No MS2		142500			1.1	1.1
FALSE			(2R,4S,5S)-5-Amino-N-butyl-6-[3-(4,4-dimethylpentyl)cyclohexyl]-4-hydroxy-2-methylhexanamide	C24 H48 N2 O2	Full match	No results	No results	No results	Full match	No results	0.21	396.372	397.379	[M+H]+1	14.381	175420	4	0	0	0				No matches found	No matches found	No matches found	No matches found	No matches found	No matches found	No matches found	No matches found	+	No MS2		175420			3.6	3.6
FALSE			(2R,4S,5S)-5-Amino-N-butyl-6-[3-(4,4-dimethylpentyl)cyclohexyl]-4-hydroxy-2-methylhexanamide	C24 H48 N2 O2	Full match	No results	No results	No results	Full match	No results	0.13	396.372	397.379	[M+H]+1	14.143	344002	4	0	0	0				No matches found	No matches found	No matches found	No matches found	No matches found	No matches found	No matches found	No matches found	+	No MS2		344002			3.6	3.6
FALSE			(2R,4S,5S)-5-Amino-N-butyl-6-[3-(4,4-dimethylpentyl)cyclohexyl]-4-hydroxy-2-methylhexanamide	C24 H48 N2 O2	Full match	No results	No results	No results	Full match	No results	-0.11	396.372	397.379	[M+H]+1	14.039	3.43777e+06	4	0	0	0				No matches found	No matches found	No matches found	No matches found	No matches found	No matches found	No matches found	No matches found	+	DDA for preferred ion	89.192	1.27224e+06	3.42206e+06	3.43777e+06	8	8	5.9	7
FALSE			(2R,3S,5S,6R)-1-Hexyl-2,6-bis(hydroxymethyl)-3,4,5-piperidinetriol	C13 H27 N O5	Full match	No results	No results	No results	Full match	No results	-0.56	277.189	278.196	[M+H]+1	8.438	91783.4	1	0	0	0				No matches found	No matches found	No matches found	No matches found	No matches found	No matches found	No matches found	No matches found	+	No MS2			91783.4		0		0
FALSE			(2R,3S,4S,6R)-2-(Hydroxymethyl)-6-undecyl-3,4-piperidinediol	C17 H35 N O3	Full match	No results	No results	No results	Full match	No results	0.25	301.262	302.269	[M+H]+1	12.734	4.71505e+06	14	0	0	0				No matches found	No matches found	No matches found	No matches found	No matches found	No matches found	No matches found	No matches found	+	DDA for preferred ion	100	3.87325e+06	4.71505e+06	3.6792e+06	6.2	6.2	6.2	6.2
FALSE			(2R,3S,4S)-4-amino-2-(10-hydroperoxydecyl)pyrrolidin-3-ol	C14 H30 N2 O3	Full match	No results	No results	No results	Full match	No results	0.15	274.226	275.233	[M+H]+1	7.931	989463	3	0	0	0				No matches found	No matches found	No matches found	No matches found	No matches found	No matches found	No matches found	No matches found	+	DDA for preferred ion	97.2068	989463	900781	885277	8.8	8.8	7.2	8.3
FALSE			(2R,3R,4S,5S)-2-(Hydroxymethyl)-1-octyl-5-(octyloxy)-3,4-piperidinediol	C22 H45 N O4	Full match	No results	No results	No results	Full match	No results	0.33	387.335	388.342	[M+H]+1	11.677	501980	4	0	0	0				No matches found	No matches found	No matches found	No matches found	No matches found	No matches found	No matches found	No matches found	+	No MS2		463454	497959	501980	5	5	2.8	5
FALSE			(2R,3R,4S,5S)-2-(Hydroxymethyl)-1-octyl-5-(octyloxy)-3,4-piperidinediol	C22 H45 N O4	Full match	No results	No results	No results	Full match	No results	0.07	387.335	388.342	[M+H]+1	11.806	432225	4	0	0	0				No matches found	No matches found	No matches found	No matches found	No matches found	No matches found	No matches found	No matches found	+	No MS2		432225			5.5	5.5
FALSE			(2R,3R,4S,5S)-2-(Hydroxymethyl)-1-octyl-5-(octyloxy)-3,4-piperidinediol	C22 H45 N O4	Full match	No results	No results	No results	Full match	No results	-0.13	387.335	388.342	[M+H]+1	11.93	337068	4	0	0	0				No matches found	No matches found	No matches found	No matches found	No matches found	No matches found	No matches found	No matches found	+	No MS2		335953		337068	5.2	0.3		5.2
FALSE			(2E,4E,8E)-6,13-dihydroxytetradeca-2,4,8-trienoic acid	C14 H22 O4	Full match	No results	No results	No results	Partial match	Full match	0.27	254.152	255.159	[M+H]+1	10.985	1.2609e+06	162	0	0	0				No matches found	No matches found	No matches found	No matches found	No matches found	No matches found	Single match found	Multiple matches found	+	DDA for preferred ion	51.6084	995107	1.2609e+06		5.3	5	5.3
FALSE			(2E,4E)-2-methyl-hexa-2,4-dienoic acid (2'R,3'S)-allo-isoleucinol amide	C13 H23 N O2	Full match	No results	No results	No results	Partial match	Full match	0.3	225.173	243.207	[M+NH4]+1	8.748	1.11368e+06	38	0	0	0				No matches found	No matches found	No matches found	No matches found	No matches found	No matches found	No matches found	Multiple matches found	+	DDA for other ion	84.5136	1.05548e+06	1.11368e+06	1.03557e+06	8.3	7.7	7.5	8.3
FALSE			(2E,4E)-2-methyl-hexa-2,4-dienoic acid (2'R,3'S)-allo-isoleucinol amide	C13 H23 N O2	Full match	No results	No results	No results	Partial match	Full match	0.14	225.173	226.18	[M+H]+1	8.575	944164	38	0	0	0				No matches found	No matches found	No matches found	No matches found	No matches found	No matches found	No matches found	Multiple matches found	+	No MS2		810503	944164	845011	7.7	5.5	7.7	7.2
FALSE			(2-{(3S)-5-Amino-3-[(3-cyclohexyl-L-alanyl)amino]pentanoyl}-1-methylhydrazino)acetic acid	C17 H33 N5 O4	Full match	No results	No results	No results	Full match	No results	-3.03	371.252	372.259	[M+H]+1	13.687	1.43697e+07	1	0	0	0				No matches found	No matches found	No matches found	No matches found	No matches found	No matches found	No matches found	No matches found	+	DDA for preferred ion	90.6185		1.26528e+06	1.43697e+07	4.2		4.2	3.5
FALSE			(2-{(3S)-5-Amino-3-[(3-cyclohexyl-L-alanyl)amino]pentanoyl}-1-methylhydrazino)acetic acid	C17 H33 N5 O4	Full match	No results	No results	No results	Full match	No results	-3.15	371.252	372.259	[M+H]+1	14.632	1.42208e+06	1	0	0	0				No matches found	No matches found	No matches found	No matches found	No matches found	No matches found	No matches found	No matches found	+	DDA for preferred ion	94.9567	835027		1.42208e+06	2.3	2.3		2.1
FALSE			(2-{(3S)-5-Amino-3-[(3-cyclohexyl-L-alanyl)amino]pentanoyl}-1-methylhydrazino)acetic acid	C17 H33 N5 O4	Full match	No results	No results	No results	Full match	No results	-3.21	371.252	372.259	[M+H]+1	15.515	494619	1	0	0	0				No matches found	No matches found	No matches found	No matches found	No matches found	No matches found	No matches found	No matches found	+	DDA for preferred ion	94.3406			494619	5			5
FALSE			(2-{(3S)-5-Amino-3-[(3-cyclohexyl-L-alanyl)amino]pentanoyl}-1-methylhydrazino)acetic acid	C17 H33 N5 O4	Full match	No results	No results	No results	Full match	No results	-3.29	371.252	372.259	[M+H]+1	15.153	580028	1	0	0	0				No matches found	No matches found	No matches found	No matches found	No matches found	No matches found	No matches found	No matches found	+	No MS2		580028			5.5	5.5
FALSE			(2-{(3S)-5-Amino-3-[(3-cyclohexyl-L-alanyl)amino]pentanoyl}-1-methylhydrazino)acetic acid	C17 H33 N5 O4	Full match	No results	No results	No results	Full match	No results	-3.29	371.252	372.259	[M+H]+1	13.73	747658	1	0	0	0				No matches found	No matches found	No matches found	No matches found	No matches found	No matches found	No matches found	No matches found	+	DDA for preferred ion	85.41	747658			2.3	2.3
FALSE			(2-{(3S)-5-Amino-3-[(3-cyclohexyl-L-alanyl)amino]pentanoyl}-1-methylhydrazino)acetic acid	C17 H33 N5 O4	Full match	No results	No results	No results	Full match	No results	-3.29	371.252	372.259	[M+H]+1	14.227	1.485e+06	1	0	0	0				No matches found	No matches found	No matches found	No matches found	No matches found	No matches found	No matches found	No matches found	+	DDA for preferred ion	90.9488		1.485e+06		3.7		3.7
FALSE			(2-{(3S)-5-Amino-3-[(3-cyclohexyl-L-alanyl)amino]pentanoyl}-1-methylhydrazino)acetic acid	C17 H33 N5 O4	Full match	No results	No results	No results	Full match	No results	-3.38	371.252	372.259	[M+H]+1	13.884	1.45673e+06	1	0	0	0				No matches found	No matches found	No matches found	No matches found	No matches found	No matches found	No matches found	No matches found	+	DDA for preferred ion	91.5185			1.45673e+06	1.5			1.5
FALSE			(2-{(3S)-5-Amino-3-[(3-cyclohexyl-L-alanyl)amino]pentanoyl}-1-methylhydrazino)acetic acid	C17 H33 N5 O4	Full match	No results	No results	No results	Full match	No results	-3.38	371.252	372.259	[M+H]+1	14.396	1.02412e+06	1	0	0	0				No matches found	No matches found	No matches found	No matches found	No matches found	No matches found	No matches found	No matches found	+	DDA for preferred ion	97.0854			1.02412e+06	3.9			3.9
FALSE			(2-{(3S)-5-Amino-3-[(3-cyclohexyl-L-alanyl)amino]pentanoyl}-1-methylhydrazino)acetic acid	C17 H33 N5 O4	Full match	No results	No results	No results	Full match	No results	-3.4	371.252	372.259	[M+H]+1	14.273	1.17048e+06	1	0	0	0				No matches found	No matches found	No matches found	No matches found	No matches found	No matches found	No matches found	No matches found	+	No MS2		930997		1.17048e+06	5.3	2.8		5.3
FALSE			(2-{(3S)-5-Amino-3-[(3-cyclohexyl-L-alanyl)amino]pentanoyl}-1-methylhydrazino)acetic acid	C17 H33 N5 O4	Full match	No results	No results	No results	Full match	No results	-3.6	371.252	372.259	[M+H]+1	6.334	2.5423e+06	1	0	0	0				No matches found	No matches found	No matches found	No matches found	No matches found	No matches found	No matches found	No matches found	+	DDA for preferred ion	89.1812	2.5423e+06	2.37603e+06	2.05424e+06	8	8	8	7
FALSE			(2-{(3S)-5-Amino-3-[(3-cyclohexyl-L-alanyl)amino]pentanoyl}-1-methylhydrazino)acetic acid	C17 H33 N5 O4	Full match	No results	No results	No results	Full match	No results	-3.59	371.252	372.259	[M+H]+1	14.925	731110	1	0	0	0				No matches found	No matches found	No matches found	No matches found	No matches found	No matches found	No matches found	No matches found	+	DDA for preferred ion	92.1515	551158		731110	8.8	5.5		8.8
FALSE			(2-{(3S)-5-Amino-3-[(3-cyclohexyl-L-alanyl)amino]pentanoyl}-1-methylhydrazino)acetic acid	C17 H33 N5 O4	Full match	No results	No results	No results	Full match	No results	-3.63	371.252	372.259	[M+H]+1	13.354	9.18378e+06	1	0	0	0				No matches found	No matches found	No matches found	No matches found	No matches found	No matches found	No matches found	No matches found	+	No MS2			9.18378e+06		2.4		2.4
FALSE			(2-{(3S)-5-Amino-3-[(3-cyclohexyl-L-alanyl)amino]pentanoyl}-1-methylhydrazino)acetic acid	C17 H33 N5 O4	Full match	No results	No results	No results	Full match	No results	-3.79	371.252	372.259	[M+H]+1	15.346	1.0585e+06	1	0	0	0				No matches found	No matches found	No matches found	No matches found	No matches found	No matches found	No matches found	No matches found	+	No MS2			1.0585e+06		2.8		2.8
FALSE			(2-{(3S)-5-Amino-3-[(3-cyclohexyl-L-alanyl)amino]pentanoyl}-1-methylhydrazino)acetic acid	C17 H33 N5 O4	Full match	No results	No results	No results	Full match	No results	-3.95	371.252	372.259	[M+H]+1	15.115	415354	1	0	0	0				No matches found	No matches found	No matches found	No matches found	No matches found	No matches found	No matches found	No matches found	+	No MS2				415354	2			2
FALSE			(1S,2S,3Z)-2-(Diethylamino)-3-tetradecylidenecyclohexanol	C24 H47 N O	Full match	No results	No results	No results	Full match	No results	0.11	365.366	366.373	[M+H]+1	15.144	1.68138e+06	7	0	0	0				No matches found	No matches found	No matches found	No matches found	No matches found	No matches found	No matches found	No matches found	+	DDA for preferred ion	100	1.68138e+06		586946	4.2	4.2		3.9
FALSE			(1S,2S,3R)-2-Amino-3-tetradecylcyclohexanol	C20 H41 N O	Full match	No results	No results	No results	Full match	No results	-0.23	311.319	312.326	[M+H]+1	14.904	599271	8	0	0	0				No matches found	No matches found	No matches found	No matches found	No matches found	No matches found	No matches found	No matches found	+	DDA for preferred ion	92.4298			599271	5			5
FALSE			(1S,2S,3R)-2-Amino-3-tetradecylcyclohexanol	C20 H41 N O	Full match	No results	No results	No results	Full match	No results	-0.5	311.319	312.326	[M+H]+1	14.977	3.57677e+06	8	0	0	0				No matches found	No matches found	No matches found	No matches found	No matches found	No matches found	No matches found	No matches found	+	DDA for preferred ion	93.1146	3.57677e+06	1.54409e+06	1.42364e+06	7	6.2	7	5.9
FALSE			(1S,2R,3R,4S,5S,6R)-5-Amino-6-(nonylamino)-1,2,3,4-cyclohexanetetrol	C15 H32 N2 O4	Full match	No results	No results	No results	Not the top hit	No results	-0.34	304.236	305.243	[M+H]+1	8.833	479398	9	0	0	0				No matches found	No matches found	No matches found	No matches found	No matches found	No matches found	No matches found	No matches found	+	No MS2		440669	479398	452012	7.2	3.9	4.5	7.2
FALSE			(1S,2R,3R,4S,5S,6R)-5-Amino-6-(nonylamino)-1,2,3,4-cyclohexanetetrol	C15 H32 N2 O4	Full match	No results	No results	No results	Full match	No results	-0.31	304.236	287.233	[M+H-H2O]+1	9.041	547439	2	0	0	0				No matches found	No matches found	No matches found	No matches found	No matches found	No matches found	No matches found	No matches found	+	No MS2		547439		540411	8.3	7.2		8.3
FALSE			(1S,2R,3R,4S,5R,6S)-5,6-Bis(nonylamino)-1,2,3,4-cyclohexanetetrol	C24 H50 N2 O4	Full match	No results	No results	No results	Full match	No results	1.21	430.378	431.385	[M+H]+1	12.222	106255	2	0	0	0				No matches found	No matches found	No matches found	No matches found	No matches found	No matches found	No matches found	No matches found	+	No MS2				106255	5.4			5.4
FALSE			(1S,2R,3R,4S,5R,6S)-5,6-Bis(nonylamino)-1,2,3,4-cyclohexanetetrol	C24 H50 N2 O4	Full match	No results	No results	No results	Full match	No results	0.86	430.377	431.385	[M+H]+1	12.502	185819	2	0	0	0				No matches found	No matches found	No matches found	No matches found	No matches found	No matches found	No matches found	No matches found	+	No MS2				185819	3.6			3.6
FALSE			(1S,2R,3R,4S,5R,6S)-5,6-Bis(nonylamino)-1,2,3,4-cyclohexanetetrol	C24 H50 N2 O4	Full match	No results	No results	No results	Full match	No results	0.36	430.377	431.384	[M+H]+1	14.754	142130	2	0	0	0				No matches found	No matches found	No matches found	No matches found	No matches found	No matches found	No matches found	No matches found	+	No MS2				142130	7.1			7.1
FALSE			(1S,2R,3R,4S,5R,6S)-5,6-Bis(nonylamino)-1,2,3,4-cyclohexanetetrol	C24 H50 N2 O4	Full match	No results	No results	No results	Full match	No results	0.15	430.377	431.384	[M+H]+1	12.336	270177	2	0	0	0				No matches found	No matches found	No matches found	No matches found	No matches found	No matches found	No matches found	No matches found	+	No MS2				270177	0.9			0.9
FALSE			(1S,2R,3R,4S,5R,6S)-5,6-Bis(nonylamino)-1,2,3,4-cyclohexanetetrol	C24 H50 N2 O4	Full match	No results	No results	No results	Full match	No results	0.01	430.377	431.384	[M+H]+1	14.807	3.88695e+06	2	0	0	0				No matches found	No matches found	No matches found	No matches found	No matches found	No matches found	No matches found	No matches found	+	DDA for preferred ion	97.857			3.88695e+06	6.7			6.7
FALSE			(1S,2R,3R,4S,5R,6S)-5,6-Bis(nonylamino)-1,2,3,4-cyclohexanetetrol	C24 H50 N2 O4	Full match	No results	No results	No results	Full match	No results	0.01	430.377	431.384	[M+H]+1	15.039	112407	2	0	0	0				No matches found	No matches found	No matches found	No matches found	No matches found	No matches found	No matches found	No matches found	+	No MS2				112407	7.6			7.6
FALSE			(1S,2R,3R,4S,5R,6S)-5,6-Bis(nonylamino)-1,2,3,4-cyclohexanetetrol	C24 H50 N2 O4	Full match	No results	No results	No results	Full match	No results	-0.12	430.377	431.384	[M+H]+1	14.983	735909	2	0	0	0				No matches found	No matches found	No matches found	No matches found	No matches found	No matches found	No matches found	No matches found	+	DDA for preferred ion	96.2393	455640	735909	497277	7.7	5	7.7	7.7
FALSE			(1R,2R,6Z)-2-(Butylamino)-6-tetradecylidenecyclohexanol	C24 H47 N O	Full match	No results	No results	No results	Full match	No results	0.27	365.366	366.373	[M+H]+1	15.259	4.31545e+06	7	0	0	0				No matches found	No matches found	No matches found	No matches found	No matches found	No matches found	No matches found	No matches found	+	DDA for preferred ion	100	4.31545e+06		2.05128e+06	5.3	1.8		5.3
FALSE			(1R,2R,4S,7R,8S,12R)-7-(furan-3-yl)-1,8,12,17,17-pentamethyl-3,6,16-trioxapentacyclo[9.9.02,4.02,8.012,18]icos-13-ene-5,15,20-trione	C26 H30 O7	Full match	Full match	No results	No results	Full match	Full match	0.38	454.199	455.207	[M+H]+1	11.565	2.80754e+06	50	3	0	0	72.1	61.5		No matches found	No matches found	No matches found	No matches found	No matches found	Multiple matches found	Multiple matches found	Multiple matches found	+	DDA for preferred ion	100			2.80754e+06	8.6			8.6
FALSE		obacunone	(1R,2R,4S,7R,8S,12R)-7-(furan-3-yl)-1,8,12,17,17-pentamethyl-3,6,16-trioxapentacyclo[9.9.02,4.02,8.012,18]icos-13-ene-5,15,20-trione	C26 H30 O7	Not the top hit	Full match	No results	No results	Partial match	Full match	-0.93	454.199	455.206	[M+H]+1	11.449	3.46222e+07	197	3	0	0	82.2	76.1		No matches found	No matches found	No matches found	No matches found	No matches found	Multiple matches found	Multiple matches found	Multiple matches found	+	DDA for preferred ion	100	1.25855e+06	6.03493e+06	3.46222e+07	8.9	5.3	7.8	8.9
FALSE			(1R,12R,13R)-20-(Cyclopropylmethyl)-N-(1-piperazinyl)-7-thia-5,20-diazapentacyclo[10.5.3.0~1,13~.0~2,10~.0~4,8~]icosa-2(10),3,5,8-tetraen-6-amine	C25 H35 N5 S	Full match	No results	No results	No results	Not the top hit	No match	-2.88	437.26	438.267	[M+H]+1	14.391	283397	14	0	0	0				No matches found	No matches found	No matches found	No matches found	No matches found	No matches found	No matches found	Single match found	+	No MS2			283397		1.4		1.4
FALSE			(1-Methyl-2-azepanyl)[4-(4-morpholinylcarbonyl)-1,4′-bipiperidin-1′-yl]methanone	C23 H40 N4 O3	Full match	No results	No results	No results	Full match	No results	0.59	420.31	421.318	[M+H]+1	11.673	363322	11	0	0	0				No matches found	No matches found	No matches found	No matches found	No matches found	No matches found	No matches found	No matches found	+	DDA for preferred ion	78.3191			363322	8.5			8.5
FALSE			(1-Methyl-2-azepanyl)[4-(4-morpholinylcarbonyl)-1,4′-bipiperidin-1′-yl]methanone	C23 H40 N4 O3	Full match	No results	No results	No results	Full match	No results	-1.43	420.309	421.317	[M+H]+1	11.513	3.2653e+07	11	0	0	0				No matches found	No matches found	No matches found	No matches found	No matches found	No matches found	No matches found	No matches found	+	DDA for preferred ion	100	3.01125e+07	3.2653e+07	2.74278e+07	9.5	9.5	9.5	9.5
FALSE			(15Z)-15-Tetracosenamide	C24 H47 N O	Full match	No results	No results	No results	Full match	No results	-0.65	365.366	366.373	[M+H]+1	15.18	3.84857e+06	7	0	0	0				No matches found	No matches found	No matches found	No matches found	No matches found	No matches found	No matches found	No matches found	+	DDA for preferred ion	98.6		3.84857e+06		6.7		6.7
FALSE			(±)-Metalaxyl	C15 H21 N O4	Full match	No results	No results	No results	Full match	Full match	0.96	279.147	280.155	[M+H]+1	5.888	42666.7	160	0	0	0				No matches found	No matches found	No matches found	No matches found	No matches found	No matches found	Single match found	Multiple matches found	+	No MS2			42666.7		2.7		2.7
FALSE			(-)-Slaframine	C10 H18 N2 O2	Full match	No results	No results	No results	Partial match	Full match	0.69	198.137	199.144	[M+H]+1	14.753	16877.4	49	0	0	0				No matches found	No matches found	No matches found	No matches found	No matches found	No matches found	Single match found	Multiple matches found	+	No MS2				16877.4	6.5			6.5
FALSE			(-)-Myrtenal	C10 H14 O	Full match	Full match	No results	No results	Partial match	Partial match	0.84	150.105	133.101	[M+H-H2O]+1	10.651	3.13973e+06	60	3	0	0	82.6	76.7		No matches found	No matches found	No matches found	No matches found	No matches found	No matches found	Multiple matches found	Multiple matches found	+	DDA for other ion	61.9593		3.13973e+06		5.9		5.9
FALSE				C44 H79 N3 O2 S2	Full match	No results	No results	No results	No match	No match	0.11	745.561	746.569	[M+H]+1	14.649	20567.4	6	0	0	0				No matches found	No matches found	No matches found	No matches found	No matches found	No matches found	Multiple matches found	No matches found	+	No MS2		20567.4			6.5	6.5
FALSE				C34 H74 F3 N9 O3 S	Full match	No results	No results	No results	No match	No match	-0.14	745.559	746.566	[M+H]+1	14.163	144129	6	0	0	0				No matches found	No matches found	No matches found	No matches found	No matches found	No matches found	Multiple matches found	No matches found	+	No MS2			144129		1.1		1.1
FALSE					No results	No results	No results	No results	No results	No results		744.675	745.682	[M+H]+1	13.728	136463	0	0	0	0				No matches found	No matches found	No matches found	No matches found	No matches found	No matches found	No matches found	No matches found	+	No MS2		136463			8.2	8.2
FALSE				C46 H94 F O P S	Full match	No results	No results	No results	No results	No results	0.04	744.675	745.682	[M+H]+1	14.586	150381	0	0	0	0				No matches found	No matches found	No matches found	No matches found	No matches found	No matches found	No matches found	No matches found	+	No MS2			150381		4.7		4.7
FALSE				C46 H94 F O P S	Full match	No results	No results	No results	No results	No results	0.04	744.675	745.682	[M+H]+1	14.706	102000	0	0	0	0				No matches found	No matches found	No matches found	No matches found	No matches found	No matches found	No matches found	No matches found	+	No MS2			102000		2.2		2.2
FALSE					No results	No results	No results	No results	No results	No results		744.675	745.682	[M+H]+1	15.045	184611	0	0	0	0				No matches found	No matches found	No matches found	No matches found	No matches found	No matches found	No matches found	No matches found	+	No MS2		184611		114756	6.8	6.8		2.2
FALSE				C46 H94 F O P S	Full match	No results	No results	No results	No results	No results	-0.05	744.675	745.682	[M+H]+1	15.745	52917.9	0	0	0	0				No matches found	No matches found	No matches found	No matches found	No matches found	No matches found	No matches found	No matches found	+	No MS2		52917.9			3.8	3.8
FALSE				C45 H90 F2 N2 O S	Full match	No results	No results	No results	No results	No results	0.41	744.674	745.682	[M+H]+1	15.515	112520	0	0	0	0				No matches found	No matches found	No matches found	No matches found	No matches found	No matches found	No matches found	No matches found	+	No MS2		103296		112520	3.8	2.2		3.8
FALSE				C45 H85 N O4	Full match	No results	No results	No results	No results	No results	1.38	703.649	745.682	[M+ACN+H]+1	14.804	112547	0	0	0	0				No matches found	No matches found	No matches found	No matches found	No matches found	No matches found	No matches found	No matches found	+	No MS2				112547	3.8			3.8
FALSE					No results	No results	No results	No results	No results	No results		744.674	745.682	[M+H]+1	14.992	203467	0	0	0	0				No matches found	No matches found	No matches found	No matches found	No matches found	No matches found	No matches found	No matches found	+	No MS2			203467		2.5		2.5
FALSE				C47 H88 N2 O4	Full match	No results	No results	No results	No results	No results	0.02	744.674	745.682	[M+H]+1	14.381	81189.9	0	0	0	0				No matches found	No matches found	No matches found	No matches found	No matches found	No matches found	No matches found	No matches found	+	No MS2		81189.9			7.1	7.1
FALSE				C47 H88 N2 O4	Full match	No results	No results	No results	No results	No results	0.02	744.674	745.682	[M+H]+1	15.629	115226	0	0	0	0				No matches found	No matches found	No matches found	No matches found	No matches found	No matches found	No matches found	No matches found	+	No MS2		115226			2.7	2.7
FALSE					No results	No results	No results	No results	No results	No results		744.674	745.682	[M+H]+1	15.163	143507	0	0	0	0				No matches found	No matches found	No matches found	No matches found	No matches found	No matches found	No matches found	No matches found	+	No MS2		143507		94312.3	7.1	6.5		7.1
FALSE				C45 H90 F2 N2 O S	Full match	No results	No results	No results	No results	No results	0.08	744.674	745.682	[M+H]+1	15.398	83431.4	0	0	0	0				No matches found	No matches found	No matches found	No matches found	No matches found	No matches found	No matches found	No matches found	+	No MS2		83431.4		52997.3	4.9	3.8		4.9
FALSE				C45 H90 F2 N2 O S	Full match	No results	No results	No results	No results	No results	0.07	744.674	745.682	[M+H]+1	14.262	110858	0	0	0	0				No matches found	No matches found	No matches found	No matches found	No matches found	No matches found	No matches found	No matches found	+	No MS2		110858			3.8	3.8
FALSE					No results	No results	No results	No results	No results	No results		703.649	745.681	[M+ACN+H]+1	15.28	84097.2	0	0	0	0				No matches found	No matches found	No matches found	No matches found	No matches found	No matches found	No matches found	No matches found	+	No MS2		84097.2		80823.2	3.8	3.8		3.8
FALSE					No results	No results	No results	No results	No results	No results		744.674	745.681	[M+H]+1	14.869	159320	0	0	0	0				No matches found	No matches found	No matches found	No matches found	No matches found	No matches found	No matches found	No matches found	+	No MS2			159320		0.9		0.9
[truncated: 1,824 more rows]
